# Supplementary material for: The skin microbiome on healthy and inflammatory altered canine skin determined by next generation sequencing
Source: Front Microbiol. 2025 Feb 27;16:1528747. doi: 10.3389/fmicb.2025.1528747 (PMC11903403; doi:10.3389/fmicb.2025.1528747)
Supplement: Supplementary file 1 [file Table_1.XLSX]

## Sheet: Tab 1 
Table 1 Dogs with dermatological lesions included in the study. SLS -skin lesion score, PS - pruritus score.
Nr	Breed	Gender	Age	SLS	PS	Localization of lesions
1	American Cockerspaniel	female	8 y	3	3	periorbital area, abdomen, axilla, perianal area, ear canal
2	Bracco Italiano	female	9 m	2	0	back, neck
3	Cross-breed	male	8 y	2	3	interdigital, tarsus, carpus
4	Cross-breed	female	3 y	3	2	distal parts of the limbs
5	Cross-breed	male	6 y	1	3	ears
6	Cross-breed	female	3 y	2	3	periorbital, abdomen, paws, ears, neck, axilla, groin
7	Dachshund long-haired	female	8 y	1	3	right ear
8	French Bulldog	male	9 m	3	4	head, paws, ears
9	Labrador Retriever	male	6 y	2	3	back, neck, paws, axilla
10	Leonberger	female	7 y	5	1	legs, axilla, groin, scrotum, rectum
11	Lowchen	female	6 y	1	2	perianal, ears
12	Pug	male	3 y	2	1	neck
13	Standard Schnauzer	male	5 y	1	4	abdomen, axilla, groin
14	Shih-tzu	female	10 y	5	2	whole body
15	Tibetan Terrier	male	9 y	1	2	groin, tail, ear
16	Tosa Inu	male	2 y	1	2	paws, tail, perorbital

## Sheet: Tab 2
Table 1 List of primers
EMP16S-1	F	TCGTCGGCAGCGTCAGATGTGTATAAGAGACAGAGCCTTCGTCGCGTGTGYCAGCMGCCGCGGTAA
	R	GTCTCGTGGGCTCGGAGATGTGTATAAGAGACAGCCTAACGGTCCACCGGACTACNVGGGTWTCTAAT
EMP16S-2	F	TCGTCGGCAGCGTCAGATGTGTATAAGAGACAGTCCATACCGGAAGTGTGYCAGCMGCCGCGGTAA
	R	GTCTCGTGGGCTCGGAGATGTGTATAAGAGACAGCGCGCCTTAAACCCGGACTACNVGGGTWTCTAAT
EMP16S-3	F	TCGTCGGCAGCGTCAGATGTGTATAAGAGACAGAGCCCTGCTACAGTGTGYCAGCMGCCGCGGTAA
	R	GTCTCGTGGGCTCGGAGATGTGTATAAGAGACAGTATGGTACCCAGCCGGACTACNVGGGTWTCTAAT
EMP16S-4	F	TCGTCGGCAGCGTCAGATGTGTATAAGAGACAGTGAGACCCTACAGTGTGYCAGCMGCCGCGGTAA
	R	GTCTCGTGGGCTCGGAGATGTGTATAAGAGACAGGCCTCTACGTCGCCGGACTACNVGGGTWTCTAAT
EMP16S-5	F	TCGTCGGCAGCGTCAGATGTGTATAAGAGACAGACTTGGTGTAAGGTGTGYCAGCMGCCGCGGTAA
	R	GTCTCGTGGGCTCGGAGATGTGTATAAGAGACAGACTACTGAGGATCCGGACTACNVGGGTWTCTAAT
EMP16S-6	F	TCGTCGGCAGCGTCAGATGTGTATAAGAGACAGATTACGTATCATGTGTGYCAGCMGCCGCGGTAA
	R	GTCTCGTGGGCTCGGAGATGTGTATAAGAGACAGAATTCACCTCCTCCGGACTACNVGGGTWTCTAAT
EMP16S-7	F	TCGTCGGCAGCGTCAGATGTGTATAAGAGACAGCACGCAGTCTACGTGTGYCAGCMGCCGCGGTAA
	R	GTCTCGTGGGCTCGGAGATGTGTATAAGAGACAGCGTATAAATGCGCCGGACTACNVGGGTWTCTAAT
EMP16S-8	F	TCGTCGGCAGCGTCAGATGTGTATAAGAGACAGTGTGCACGCCATGTGTGYCAGCMGCCGCGGTAA
	R	GTCTCGTGGGCTCGGAGATGTGTATAAGAGACAGATGCTGCAACACCCGGACTACNVGGGTWTCTAAT
EMP16S-9	F	TCGTCGGCAGCGTCAGATGTGTATAAGAGACAGCCGGACAAGAAGGTGTGYCAGCMGCCGCGGTAA
	R	GTCTCGTGGGCTCGGAGATGTGTATAAGAGACAGACTCGCTCGCTGCCGGACTACNVGGGTWTCTAAT
EMP16S-10	F	TCGTCGGCAGCGTCAGATGTGTATAAGAGACAGTTGCTGGACGCTGTGTGYCAGCMGCCGCGGTAA
	R	GTCTCGTGGGCTCGGAGATGTGTATAAGAGACAGTTCCTTAGTAGTCCGGACTACNVGGGTWTCTAAT
EMP16S-11	F	TCGTCGGCAGCGTCAGATGTGTATAAGAGACAGTACTAACGCGGTGTGTGYCAGCMGCCGCGGTAA
	R	GTCTCGTGGGCTCGGAGATGTGTATAAGAGACAGCGTCCGTATGAACCGGACTACNVGGGTWTCTAAT
EMP16S-12	F	TCGTCGGCAGCGTCAGATGTGTATAAGAGACAGGCGATCACACCTGTGTGYCAGCMGCCGCGGTAA
	R	GTCTCGTGGGCTCGGAGATGTGTATAAGAGACAGACGTGAGGAACGCCGGACTACNVGGGTWTCTAAT
EMP16S-13	F	TCGTCGGCAGCGTCAGATGTGTATAAGAGACAGCAAACGCACTAAGTGTGYCAGCMGCCGCGGTAA
	R	GTCTCGTGGGCTCGGAGATGTGTATAAGAGACAGGGTTGCCCTGTACCGGACTACNVGGGTWTCTAAT
EMP16S-14	F	TCGTCGGCAGCGTCAGATGTGTATAAGAGACAGGAAGAGGGTTGAGTGTGYCAGCMGCCGCGGTAA
	R	GTCTCGTGGGCTCGGAGATGTGTATAAGAGACAGCATATAGCCCGACCGGACTACNVGGGTWTCTAAT
EMP16S-15	F	TCGTCGGCAGCGTCAGATGTGTATAAGAGACAGTGAGTGGTCTGTGTGTGYCAGCMGCCGCGGTAA
	R	GTCTCGTGGGCTCGGAGATGTGTATAAGAGACAGGCCTATGAGATCCCGGACTACNVGGGTWTCTAAT
16S Metagenomic sequencing Library
Preparation protocol; Illumina, USA (EMP 515-806)

## Sheet: Tab 3 Phyla
Mean relative abundance of bacterial phyla on healthy skin
perianal_region	Average	SD
Acidobacteria	0.00295409	0.00575482
Actinobacteria	0.0854595	0.0805573
Bacteroidetes	0.229433	0.223086
Chloroflexi	0.00482428	0.00908921
Cyanobacteria	0.0011466	0.00205902
Deinococcus_Thermus	0.00042805	0.000532469
Firmicutes	0.606085	0.296335
Fusobacteria	0.0318494	0.027316
Others	0.00358346	0.00703243
Proteobacteria	0.0319794	0.041496
Verrucomicrobia	0.00225767	0.00451535
nose
Acidobacteria	0.00264739	0.00417536
Actinobacteria	0.274711	0.177782
Bacteroidetes	0.0682237	0.102541
Chloroflexi	0.0168871	0.0292042
Cyanobacteria	0.00361769	0.004939
Deinococcus_Thermus	0.00194596	0.00164786
Firmicutes	0.508118	0.293441
Fusobacteria	0.00508098	0.00513394
Others	0.00785362	0.012707
Proteobacteria	0.100734	0.0827298
Verrucomicrobia	0.0101805	0.0181398
abdomen
Acidobacteria	0.0165224	0.0202794
Actinobacteria	0.375847	0.0832938
Bacteroidetes	0.0976829	0.0900707
Chloroflexi	0.0261039	0.0328548
Cyanobacteria	0.0183319	0.0173585
Deinococcus_Thermus	0.0106359	0.00804443
Firmicutes	0.240013	0.11684
Fusobacteria	0.00588764	0.00577419
Others	0.017439	0.0119361
Proteobacteria	0.180159	0.0442878
Verrucomicrobia	0.0113778	0.00781767
dorsal_back
Acidobacteria	0.00446474	0.00683181
Actinobacteria	0.347208	0.088112
Bacteroidetes	0.0572533	0.0256644
Chloroflexi	0.0121079	0.00962219
Cyanobacteria	0.0233166	0.0290742
Deinococcus_Thermus	0.0132684	0.00998572
Firmicutes	0.297096	0.165507
Fusobacteria	0.00858949	0.0083686
Others	0.0120772	0.0143335
Proteobacteria	0.218567	0.0950414
Verrucomicrobia	0.00605021	0.00645529
chin
Acidobacteria	0.00268916	0.00341266
Actinobacteria	0.125317	0.112484
Bacteroidetes	0.0542272	0.0652241
Chloroflexi	0.011769	0.018912
Cyanobacteria	0.0114408	0.0208131
Deinococcus_Thermus	0.0031197	0.00356784
Firmicutes	0.564109	0.302535
Fusobacteria	0.00536943	0.00833405
Others	0.0121364	0.0218031
Proteobacteria	0.0959467	0.112931
Verrucomicrobia	0.113876	0.219038
inner_pinna
Acidobacteria	0.00562179	0.00974015
Actinobacteria	0.562698	0.253623
Bacteroidetes	0.0326522	0.0285302
Chloroflexi	0.0116456	0.0187584
Cyanobacteria	0.0063904	0.0068623
Deinococcus_Thermus	0.00592967	0.00301069
Firmicutes	0.194918	0.175743
Fusobacteria	0.00411515	0.00739447
Others	0.00983178	0.0127155
Proteobacteria	0.162396	0.165481
Verrucomicrobia	0.00380184	0.00694706
axilla
Acidobacteria	0.0119303	0.0152457
Actinobacteria	0.396402	0.102376
Bacteroidetes	0.100888	0.068921
Chloroflexi	0.0205018	0.0176276
Cyanobacteria	0.0167933	0.0141373
Deinococcus_Thermus	0.021279	0.0121586
Firmicutes	0.155174	0.0331596
Fusobacteria	0.00241766	0.00227333
Others	0.0212807	0.0253466
Proteobacteria	0.244754	0.053612
Verrucomicrobia	0.00858029	0.00750485
interdigital_area
Acidobacteria	0.0161616	0.00703376
Actinobacteria	0.371461	0.0916714
Bacteroidetes	0.0742722	0.0775518
Chloroflexi	0.017734	0.00649999
Cyanobacteria	0.0157045	0.0158318
Deinococcus_Thermus	0.0202341	0.00579279
Firmicutes	0.157634	0.0554294
Fusobacteria	0.00102485	0.00115916
Others	0.00635615	0.00320029
Proteobacteria	0.30581	0.0378357
Verrucomicrobia	0.0136067	0.00502254
all samples
Acidobacteria	0.00741737	0.0117875
Actinobacteria	0.321635	0.20287
Bacteroidetes	0.0870719	0.115937
Chloroflexi	0.0150184	0.021051
Cyanobacteria	0.0119364	0.0179521
Deinococcus_Thermus	0.00916938	0.0100078
Firmicutes	0.344244	0.2723
Fusobacteria	0.00805795	0.0142907
Others	0.0113381	0.0161353
Proteobacteria	0.163753	0.122319
Verrucomicrobia	0.0203591	0.0835709

## Sheet: Tab 4 Families
Mean relative abundance of bacterial families on healthy skin
perianal_region	Average	SD
Bacteroidetes_Bacteroidaceae	0.171425	0.224679
Firmicutes_Lachnospiraceae	0.122883	0.0832575
Actinobacteria_Microbacteriaceae	0.003472	0.00300276
Actinobacteria_Micrococcaceae	0.00342876	0.00257304
Actinobacteria_Nocardioidaceae	0.00500585	0.0087079
Others	0.353596	0.162597
Firmicutes_Peptostreptococcaceae	0.0713263	0.0552229
Bacteroidetes_Prevotellaceae	0.0526113	0.0935287
Proteobacteria_Sphingomonadaceae	0.00344311	0.00611586
Firmicutes_Staphylococcaceae	0.00218743	0.0022236
Firmicutes_Streptococcaceae	0.210621	0.281794
nose
Bacteroidetes_Bacteroidaceae	0.0594289	0.106089
Firmicutes_Lachnospiraceae	0.0188565	0.0164064
Actinobacteria_Microbacteriaceae	0.0511838	0.0775801
Actinobacteria_Micrococcaceae	0.03859	0.0495433
Actinobacteria_Nocardioidaceae	0.0109714	0.0202526
Others	0.466638	0.162234
Firmicutes_Peptostreptococcaceae	0.00795346	0.0041991
Bacteroidetes_Prevotellaceae	0.00495011	0.0061333
Proteobacteria_Sphingomonadaceae	0.00187116	0.00220631
Firmicutes_Staphylococcaceae	0.0365538	0.0275689
Firmicutes_Streptococcaceae	0.303003	0.169544
abdomen
Bacteroidetes_Bacteroidaceae	0.0616568	0.0992018
Firmicutes_Lachnospiraceae	0.0160906	0.015013
Actinobacteria_Microbacteriaceae	0.0728965	0.0603333
Actinobacteria_Micrococcaceae	0.0518293	0.0283155
Actinobacteria_Nocardioidaceae	0.0365615	0.0217986
Others	0.576919	0.167432
Firmicutes_Peptostreptococcaceae	0.00769692	0.00494848
Bacteroidetes_Prevotellaceae	0.0144282	0.0251132
Proteobacteria_Sphingomonadaceae	0.0241202	0.0189146
Firmicutes_Staphylococcaceae	0.0277042	0.0217915
Firmicutes_Streptococcaceae	0.110097	0.12795
dorsal_back
Bacteroidetes_Bacteroidaceae	0.0156972	0.00929815
Firmicutes_Lachnospiraceae	0.0254404	0.0254388
Actinobacteria_Microbacteriaceae	0.0441191	0.0376968
Actinobacteria_Micrococcaceae	0.0783406	0.0478804
Actinobacteria_Nocardioidaceae	0.0254875	0.00883885
Others	0.580546	0.132617
Firmicutes_Peptostreptococcaceae	0.0153876	0.0110881
Bacteroidetes_Prevotellaceae	0.00897825	0.0160047
Proteobacteria_Sphingomonadaceae	0.0289027	0.0347802
Firmicutes_Staphylococcaceae	0.0516065	0.0265085
Firmicutes_Streptococcaceae	0.125494	0.108677
chin
Bacteroidetes_Bacteroidaceae	0.00329731	0.00259298
Firmicutes_Lachnospiraceae	0.00203284	0.00231598
Actinobacteria_Microbacteriaceae	0.0132522	0.0115979
Actinobacteria_Micrococcaceae	0.0205533	0.019457
Actinobacteria_Nocardioidaceae	0.0128625	0.0163301
Others	0.431166	0.349427
Firmicutes_Peptostreptococcaceae	0.00208982	0.0019903
Bacteroidetes_Prevotellaceae	0.000558841	0.000800501
Proteobacteria_Sphingomonadaceae	0.00958516	0.00997594
Firmicutes_Staphylococcaceae	0.0159847	0.016008
Firmicutes_Streptococcaceae	0.488618	0.35643
inner_pinna
Bacteroidetes_Bacteroidaceae	0.0186679	0.0129999
Firmicutes_Lachnospiraceae	0.00558968	0.00661803
Actinobacteria_Microbacteriaceae	0.186942	0.270084
Actinobacteria_Micrococcaceae	0.0568394	0.0353672
Actinobacteria_Nocardioidaceae	0.0146464	0.0198683
Others	0.53954	0.32198
Firmicutes_Peptostreptococcaceae	0.00462807	0.00295931
Bacteroidetes_Prevotellaceae	0.00676795	0.0147216
Proteobacteria_Sphingomonadaceae	0.0145473	0.0245053
Firmicutes_Staphylococcaceae	0.0461526	0.0509683
Firmicutes_Streptococcaceae	0.105679	0.143697
axilla
Bacteroidetes_Bacteroidaceae	0.054483	0.0851468
Firmicutes_Lachnospiraceae	0.010223	0.00858095
Actinobacteria_Microbacteriaceae	0.0877717	0.103751
Actinobacteria_Micrococcaceae	0.068315	0.0364634
Actinobacteria_Nocardioidaceae	0.0417402	0.0198982
Others	0.600505	0.126593
Firmicutes_Peptostreptococcaceae	0.00785006	0.00486701
Bacteroidetes_Prevotellaceae	0.00890792	0.00947973
Proteobacteria_Sphingomonadaceae	0.0395321	0.0240028
Firmicutes_Staphylococcaceae	0.0361882	0.0209304
Firmicutes_Streptococcaceae	0.0444843	0.0329133
interdigital_area
Bacteroidetes_Bacteroidaceae	0.038771	0.0671534
Firmicutes_Lachnospiraceae	0.0166526	0.0147093
Actinobacteria_Microbacteriaceae	0.0480775	0.0231694
Actinobacteria_Micrococcaceae	0.0895051	0.0408581
Actinobacteria_Nocardioidaceae	0.0483108	0.0202167
Others	0.605194	0.0452112
Firmicutes_Peptostreptococcaceae	0.00343218	0.00198264
Bacteroidetes_Prevotellaceae	0.00339105	0.00264132
Proteobacteria_Sphingomonadaceae	0.0474306	0.00798312
Firmicutes_Staphylococcaceae	0.0429313	0.0192421
Firmicutes_Streptococcaceae	0.0563041	0.0219909
All samples
Bacteroidetes_Bacteroidaceae	0.0517181	0.110701
Firmicutes_Lachnospiraceae	0.0267161	0.0484086
Actinobacteria_Microbacteriaceae	0.0660177	0.120249
Actinobacteria_Micrococcaceae	0.0505065	0.0443836
Actinobacteria_Nocardioidaceae	0.0233506	0.022354
Others	0.517906	0.2277
Firmicutes_Peptostreptococcaceae	0.0149133	0.0290778
Bacteroidetes_Prevotellaceae	0.0123875	0.0377519
Proteobacteria_Sphingomonadaceae	0.0201203	0.0241249
Firmicutes_Staphylococcaceae	0.0330459	0.0300686
Firmicutes_Streptococcaceae	0.183318	0.237126

## Sheet: Tab 5 Genera
Mean relative abundance of bacterial genera on healthy skin
chin
Bacteroides	0.00333593	0.00261114
Blautia	7.26625e-05	9.43013e-05
Catenibacterium	9.13656e-05	0.000129298
Corynebacterium_1	0.00934186	0.0107091
Curtobacterium	0.00469429	0.00662568
Nocardioides	0.0101503	0.013596
Others	0.472923	0.34738
Peptoclostridium	0.00104979	0.00114199
Pseudomonas	0.000925993	0.00127
Sphingomonas	0.00791374	0.00804324
Streptococcus	0.489501	0.354791
inner_pinna
Bacteroides	0.0186679	0.0151749
Blautia	0.00328056	0.00387377
Catenibacterium	0.00137164	0.00298605
Corynebacterium_1	0.1642	0.311195
Curtobacterium	0.177954	0.248428
Nocardioides	0.01127	0.0146271
Others	0.458281	0.251079
Peptoclostridium	0.00305107	0.00299594
Pseudomonas	0.0438669	0.0955701
Sphingomonas	0.0130141	0.0196422
Streptococcus	0.105042	0.136574
axilla
Bacteroides	0.0544839	0.0851465
Blautia	0.00303371	0.00375461
Catenibacterium	0.00263252	0.00490689
Corynebacterium_1	0.0184652	0.0106928
Curtobacterium	0.0672841	0.10791
Nocardioides	0.03279	0.0166619
Others	0.717873	0.115323
Peptoclostridium	0.00717748	0.00544312
Pseudomonas	0.0153597	0.0239809
Sphingomonas	0.0368097	0.0225593
Streptococcus	0.0440904	0.0333443
interdigital_area
Bacteroides	0.038771	0.0671534
Blautia	0.00745956	0.00631425
Catenibacterium	0.00110455	0.00092753
Corynebacterium_1	0.0119061	0.00928911
Curtobacterium	0.0226554	0.0164336
Nocardioides	0.0361944	0.015746
Others	0.768781	0.0646133
Peptoclostridium	0.0022261	0.00176011
Pseudomonas	0.0101401	0.00984283
Sphingomonas	0.0455135	0.00825114
Streptococcus	0.0552483	0.0224789
perianal_region
Bacteroides	0.171468	0.224761
Blautia	0.0671147	0.0748311
Catenibacterium	0.0308218	0.0474888
Corynebacterium_1	0.0442889	0.0807132
Curtobacterium	0.00190733	0.00130711
Nocardioides	0.00423534	0.00727634
Others	0.391744	0.226208
Peptoclostridium	0.0700309	0.0558499
Pseudomonas	0.00484425	0.00944879
Sphingomonas	0.00296275	0.00516104
Streptococcus	0.210582	0.281821
nose
Bacteroides	0.0594289	0.0980252
Blautia	0.00334033	0.00731579
Catenibacterium	6.23806e-05	0.000139487
Corynebacterium_1	0.0227426	0.0216853
Curtobacterium	0.0454171	0.0720899
Nocardioides	0.00899643	0.0157292
Others	0.464724	0.284888
Peptoclostridium	0.00619859	0.00871694
Pseudomonas	0.00806991	0.0103863
Sphingomonas	0.00179919	0.00203163
Streptococcus	0.37922	0.321188
abdomen
Bacteroides	0.0616568	0.0992018
Blautia	0.0083662	0.00781646
Catenibacterium	0.00310775	0.0061778
Corynebacterium_1	0.0137971	0.011133
Curtobacterium	0.0543762	0.0596429
Nocardioides	0.0298142	0.0175966
Others	0.677288	0.146703
Peptoclostridium	0.00648799	0.00451043
Pseudomonas	0.0130347	0.01999
Sphingomonas	0.0219745	0.0162683
Streptococcus	0.110097	0.12795
dorsal_back
Bacteroides	0.0156972	0.00881019
Blautia	0.0100257	0.0158785
Catenibacterium	0.00389453	0.00869645
Corynebacterium_1	0.033282	0.020982
Curtobacterium	0.0312681	0.03295
Nocardioides	0.0201061	0.00582251
Others	0.709636	0.0920024
Peptoclostridium	0.0124799	0.0109714
Pseudomonas	0.0133692	0.0107724
Sphingomonas	0.0261739	0.0285337
Streptococcus	0.124067	0.102577
All samples
Bacteroides	0.0517279	0.110725
Blautia	0.0124442	0.0337459
Catenibacterium	0.00522992	0.0194504
Corynebacterium_1	0.0428199	0.131763
Curtobacterium	0.053804	0.120671
Nocardioides	0.01838	0.0177539
Others	0.575479	0.256072
Peptoclostridium	0.0134051	0.0291896
Pseudomonas	0.0143624	0.040464
Sphingomonas	0.0184829	0.0220669
Streptococcus	0.193865	0.26073

## Sheet: Tab 6 core
Core microbiome from all healthy dogs ​​samples
Genus	Prevalence
Streptococcus	0.833333333333333
Corynebacterium_1	0.642857142857143
uncultured	0.571428571428571
Nocardioides	0.547619047619048
Micrococcus	0.523809523809524
Sphingomonas	0.5
Arthrobacter	0.5
Curtobacterium	0.476190476190476
Bacteroides	0.476190476190476
Staphylococcus	0.452380952380952
Kocuria	0.452380952380952
uncultured_bacterium	0.404761904761905
Moraxella	0.404761904761905
Macrococcus	0.404761904761905
Paracocccus	0.357142857142857
Megamonas	0.333333333333333
Blautia	0.30952380952381
Rubellimicrobium	0.285714285714286
Pseudomonas	0.285714285714286
Propionibacterium	0.261904761904762
Peptoclostridium	0.261904761904762
Deinococcus	0.261904761904762
Bifidobacterium	0.214285714285714
Janibacter	0.19047619047619
Fusobacterium	0.19047619047619
Dermacoccus	0.19047619047619
Acinetobacter	0.19047619047619
Massilia	0.166666666666667
Lachnoclostridium	0.166666666666667
Enterobacter	0.166666666666667
Pseudonocardia	0.142857142857143
Prevotella_9	0.142857142857143
Nakamurella	0.142857142857143
Microbacterium	0.142857142857143
Methylobacterium	0.142857142857143
Clostridium_sensu_stricto_1	0.142857142857143
Brachybacterium	0.142857142857143
Veillonella	0.119047619047619
Lactobacillus	0.119047619047619
Faecalibacterium	0.119047619047619
Catenibacterium	0.119047619047619
Treponema_2	0.0952380952380952
Streptomyces	0.0952380952380952
Solirubrobacter	0.0952380952380952
Sarcina	0.0952380952380952
Microlunatus	0.0952380952380952
Hymenobacter	0.0952380952380952
Enterococcus	0.0952380952380952
Brevundimonas	0.0952380952380952
Bacillus	0.0952380952380952
Psychrobacter	0.0714285714285714
Pseudarthrobacter	0.0714285714285714
Parvimonas	0.0714285714285714
Mycobacterium	0.0714285714285714
Microvirga	0.0714285714285714
Haemophilus	0.0714285714285714
Collinsella	0.0714285714285714
Chroococcidiopsis	0.0714285714285714
Brevibacterium	0.0714285714285714
Blastococcus	0.0714285714285714
Tyzzerella_4	0.0476190476190476
Truepera	0.0476190476190476
Thermomonas	0.0476190476190476
Rhodococcus	0.0476190476190476
Pasteurella	0.0476190476190476
Gemella	0.0476190476190476
Flavobacterium	0.0476190476190476
Escherichia_Shigella	0.0476190476190476
Candidatus_Udaeobacter	0.0476190476190476
Blastocatella	0.0476190476190476
Anaerococcus	0.0476190476190476
Alloprevotella	0.0476190476190476
Aggregatibacter	0.0476190476190476
Actinomycetospora	0.0476190476190476
Actinomyces	0.0476190476190476
Zasmidium_cellare	0.0238095238095238
Williamsia	0.0238095238095238
uncultured_microorganism	0.0238095238095238
uncultured_actinobacterium	0.0238095238095238
Stenotrophomonas	0.0238095238095238
Ruminococcus_torques_group	0.0238095238095238
Ruminococcaceae_NK4A214_group	0.0238095238095238
Ruminiclostridium_9	0.0238095238095238
Rothia	0.0238095238095238
Roseomonas	0.0238095238095238
Rathayibacter	0.0238095238095238
Pseudoxanthomonas	0.0238095238095238
Pseudoclavibacter	0.0238095238095238
Proteus	0.0238095238095238
Prevotella_7	0.0238095238095238
Prevotella	0.0238095238095238
Polaromonas	0.0238095238095238
Planomicrobium	0.0238095238095238
Phycicola	0.0238095238095238
Phormidium	0.0238095238095238
Phascolarctobacterium	0.0238095238095238
Pedobacter	0.0238095238095238
Neisseria	0.0238095238095238
Mogibacterium	0.0238095238095238
Microcoleus	0.0238095238095238
Marmoricola	0.0238095238095238
Lysobacter	0.0238095238095238
Luteolibacter	0.0238095238095238
Luteimonas	0.0238095238095238
Leifsonia	0.0238095238095238
Lachnospiraceae_NK4A136_group	0.0238095238095238
Knoellia	0.0238095238095238
Holdemanella	0.0238095238095238
Gaiella	0.0238095238095238
Fusicatenibacter	0.0238095238095238
Fructobacillus	0.0238095238095238
Friedmanniella	0.0238095238095238
Filifactor	0.0238095238095238
Fastidiosipila	0.0238095238095238
Eubacterium_brachy_group	0.0238095238095238
Dialister	0.0238095238095238
Christensenellaceae_R_7_group	0.0238095238095238
Campylobacter	0.0238095238095238
Bradyrhizobium	0.0238095238095238
Bergeyella	0.0238095238095238
Arenimonas	0.0238095238095238
Alkanindiges	0.0238095238095238
Abiotrophia	0.0238095238095238
Others	0

## Sheet: Tab 7
List of phyla with significant differences between different parts of the skin
Comparison	Phyla	Pvalues	FDR
chin vs nose	Verrucomicrobia	0.0028035	0.086907
	Saccharibacteria	0.01011	0.15671
	Spirochaetae	0.042989	0.44422
chin vs inner pinna	Verrucomicrobia	0.00036908	0.011441
	Patescibacteria	0.010067	0.15097
	Firmicutes	0.016516	0.15097
	Actinobacteria	0.01948	0.15097
	Synergistetes	0.046675	0.24263
	Tenericutes	0.048958	0.24263
chin vs dorsal back	Verrucomicrobia	0.0012268	0.038032
	Patescibacteria	0.0041729	0.06468
	Firmicutes	0.0232	0.23974
	BRC1	0.032627	0.25286
chin vs axilla	Spirochaetes	0.011727	0.14013
	Patescibacteria	0.016329	0.14013
	Verrucomicrobia	0.018353	0.14013
	Deinococcus_Thermus	0.019654	0.14013
	Actinobacteria	0.022602	0.14013
	BRC1	0.037608	0.19431
chin vs abdomen	Patescibacteria	0.0091439	0.14569
	Firmicutes	0.0093993	0.14569
	Verrucomicrobia	0.014534	0.15019
	Tenericutes	0.023171	0.17958
chin vs perianal region	Verrucomicrobia	0.0003598	0.011154
	Patescibacteria	0.0068653	0.079894
	Synergistetes	0.0077316	0.079894
	Cyanobacteria	0.023264	0.1803
chin vs interdigital area	Patescibacteria	0.0023816	0.05824
	Unassigned	0.0037574	0.05824
	Acidobacteria	0.040061	0.25243
	Synergistetes	0.044113	0.25243
nose vs inner pinna	Spirochaetae	0.0008918	0.027646
	Deinococcus_Thermus	0.038499	0.34071
	Proteobacteria	0.042302	0.34071
nose vs dorsal back	Spirochaetae	0.0059867	0.12056
	Deinococcus_Thermus	0.0077779	0.12056
	Cyanobacteria	0.019563	0.20215
	Saccharibacteria	0.030559	0.23683
nose vs axilla	Deinococcus_Thermus	6.0684e-05	0.0018812
	Spirochaetae	0.00057789	0.0089573
	Saccharibacteria	0.0036002	0.037202
nose vs abdomen	Spirochaetae	0.0022647	0.070207
	Tenericutes	0.018922	0.20637
	Deinococcus_Thermus	0.028503	0.20637
	Cyanobacteria	0.030566	0.20637
	Unassigned	0.033285	0.20637
	Acidobacteria	0.043266	0.22354
nose vs perianal region	Firmicutes	0.0034464	0.10684
	Saccharibacteria	0.013595	0.21073
	Fusobacteria	0.048669	0.37772
	Bacteroidetes	0.048738	0.37772
nose vs interdigital area	Unassigned	0.00023326	0.0068533
	Deinococcus_Thermus	0.00044215	0.0068533
	Acidobacteria	0.0018793	0.01942
	Cyanobacteria	0.0081316	0.06302
	Proteobacteria	0.010895	0.067552
	Saccharibacteria	0.01811	0.093567
	Patescibacteria	0.03979	0.17621
inner pinna vs dorsal back	Chlamydiae	0.025293	0.52027
	FBP	0.033566	0.52027
inner pinna vs axilla	Spirochaetes	0.0031433	0.097442
	Deinococcus_Thermus	0.017451	0.23465
	Saccharibacteria	0.022708	0.23465
inner pinna vs abdomen	Actinobacteria	0.0879	1
inner pinna vs perianal region	Firmicutes	4.0842e-05	0.0012661
	Spirochaetae	0.0024042	0.037266
	Cyanobacteria	0.023637	0.22816
	Actinobacteria	0.02944	0.22816
	Bacteroidetes	0.044322	0.23358
inner pinna vs interdigital area	Spirochaetae	0.0057092	0.12719
	Unassigned	0.0082057	0.12719
	Verrucomicrobia	0.024953	0.25785
	Acidobacteria	0.044694	0.2967
dorsal back vs axilla	Chlamydiae	0.0096274	0.26479
	FBP	0.017083	0.26479
	Bacteroidetes	0.036391	0.37604
dorsal back vs abdomen	Nitrospirae	0.011904	0.36902
	Chlamydiae	0.032392	0.50208
dorsal back vs perianal region	Firmicutes	6.3387e-05	0.001965
	Cyanobacteria	0.0064157	0.099444
	Spirochaetae	0.011782	0.10927
	Deinococcus_Thermus	0.014099	0.10927
	Bacteroidetes	0.018104	0.11224
	Synergistetes	0.030713	0.15868
dorsal back vs interdigital area	Acidobacteria	0.0066079	0.20485
	Spirochaetae	0.021669	0.24462
	Unassigned	0.023673	0.24462
axilla vs abdomen	Spirochaetes	0.006742	0.209
	Nitrospirae	0.014401	0.22322
	Saccharibacteria	0.022155	0.22893
	Deinococcus_Thermus	0.040145	0.31112
axilla vs perianal region	Deinococcus_Thermus	0.00023158	0.0071789
	Firmicutes	0.00059088	0.0091586
	Spirochaetae	0.0016044	0.016579
	Cyanobacteria	0.0028916	0.02241
	Proteobacteria	0.014685	0.091044
	Unassigned	0.018454	0.094263
	Spirochaetes	0.021285	0.094263
	Actinobacteria	0.033744	0.12669
	Fusobacteria	0.036782	0.12669
axilla vs interdigital area	Spirochaetae	0.0042602	0.13207
	Spirochaetes	0.013389	0.20753
	Gemmatimonadetes	0.046901	0.41479
abdomen vs perianal region	Firmicutes	4.6062e-05	0.0014279
	Spirochaetae	0.0050754	0.078669
	Cyanobacteria	0.009667	0.099892
	Tenericutes	0.028763	0.22291
	Deinococcus_Thermus	0.042296	0.23425
abdomen vs interdigital area	Spirochaetae	0.010317	0.31982
	Tenericutes	0.021376	0.33134
perianal region vs interdigital area	Unassigned	0.00062965	0.012524
	Firmicutes	0.0010007	0.012524
	Deinococcus_Thermus	0.001212	0.012524
	Cyanobacteria	0.0027994	0.021695
	Acidobacteria	0.012648	0.072305
	Verrucomicrobia	0.013995	0.072305
	Proteobacteria	0.019254	0.085269
	Fusobacteria	0.025131	0.097383

## Sheet: Tab 8
List of genera with significant differences between different parts of the skin
Comparison	Genera	Pvalues	FDR
chin vs nose	Bergeyella	4.004e-06	0.0021781
	Christensenellaceae_R_7_group	8.7843e-06	0.0023893
	Corynebacterium	1.8519e-05	0.0033581
	Abiotrophia	4.0181e-05	0.0054646
	Defluviitaleaceae_UCG_011	8.1158e-05	0.0085963
	Helcococcus	9.7477e-05	0.0085963
	Luteimonas	0.00011061	0.0085963
	Ruminiclostridium_9	0.00017325	0.011781
	Flavobacterium	0.00027799	0.016803
	Fastidiosipila	0.00031799	0.016872
	Aggregatibacter	0.00034116	0.016872
	Pasteurella	0.00048186	0.020233
	Eubacterium_brachy_group	0.0004835	0.020233
	Akkermansia	0.00056738	0.020943
	Paenisporosarcina	0.00057748	0.020943
	Porphyromonas	0.00078652	0.026742
	Flavitalea	0.00085219	0.02727
	Deinococcus	0.0010594	0.032017
	Ruminococcaceae_NK4A214_group	0.0011353	0.032419
	Lachnospira	0.0011919	0.032419
	Sphingopyxis	0.0016455	0.042626
	Dielma	0.0017774	0.043951
	Leptotrichia	0.0020881	0.048724
	Nesterenkonia	0.0021674	0.048724
	Ruminococcus_1	0.0022392	0.048724
	Brevundimonas	0.0025055	0.052423
	Intrasporangium	0.0027741	0.055893
	Coprococcus_2	0.0030819	0.059877
	Collinsella	0.0035382	0.06488
	Aeromonas	0.0035779	0.06488
	Solobacterium	0.0037689	0.066137
	Planomicrobium	0.0039507	0.066253
	Thermomonas	0.004019	0.066253
	Cryobacterium	0.0041874	0.066998
	Proteocatella	0.0045659	0.07054
	Ruminiclostridium_5	0.0046681	0.07054
	Ruminococcaceae_UCG_014	0.005512	0.079535
	Parvimonas	0.0055557	0.079535
	Conchiformibius	0.0071154	0.097519
	Epulopiscium	0.0071705	0.097519
	Frederiksenia	0.0074416	0.098737
	Hymenobacter	0.0084428	0.10822
	Hansschlegelia	0.0087522	0.10822
	Saccharomonospora	0.0089023	0.10822
	Veillonella	0.0089523	0.10822
	Aminobacter	0.0095197	0.11167
	Modestobacter	0.0096481	0.11167
	Actinoplanes	0.010142	0.11494
	Fusibacter	0.010434	0.11584
	Labrys	0.01075	0.11696
	Anaerostipes	0.01111	0.11851
	Massilia	0.011555	0.12088
	Prauserella	0.012116	0.12406
	Altererythrobacter	0.012315	0.12406
	Capnocytophaga	0.012687	0.12549
	Pseudoxanthomonas	0.013902	0.13505
	Leptothrix	0.014941	0.14214
	Tyzzerella_4	0.015154	0.14214
	Blautia	0.015929	0.14688
	Prevotella_7	0.016969	0.15385
	Piscinibacter	0.019578	0.17246
	Cellulosimicrobium	0.019655	0.17246
	Microbispora	0.01999	0.17261
	Phenylobacterium	0.022011	0.18709
	Variovorax	0.023597	0.19749
	Escherichia_Shigella	0.029275	0.23746
	Odoribacter	0.029469	0.23746
	Faecalitalea	0.03034	0.23746
	Pedobacter	0.03142	0.23746
	Enterococcus	0.03146	0.23746
	Crossiella	0.031517	0.23746
	Curtobacterium	0.031816	0.23746
	uncultured_Acidimicrobidae_bacterium	0.031865	0.23746
	Sphingorhabdus	0.033872	0.24901
	Ferruginibacter	0.036169	0.25696
	Porphyrobacter	0.036218	0.25696
	Paludisphaera	0.036371	0.25696
	Ureibacillus	0.037513	0.25857
	Sphingomonas	0.03774	0.25857
	Rhizorhapis	0.038026	0.25857
	Saccharopolyspora	0.03887	0.25857
	Ruminococcaceae_UCG_002	0.039262	0.25857
	Eubacterium_hallii_group	0.039508	0.25857
	Prevotellaceae_NK3B31_group	0.039926	0.25857
	Thermomonospora	0.040635	0.26007
	Arenimonas	0.044253	0.27993
	Pajaroellobacter	0.04665	0.28777
	Rheinheimera	0.04747	0.28777
	Rhodobacter	0.047513	0.28777
	uncultured_Acidobacteria_bacterium	0.048304	0.28777
	Peptococcus	0.049096	0.28777
	Solitalea	0.049637	0.28777
	Mumia	0.049783	0.28777
chin vs inner pinna	Ruminococcus_1	7.2435e-07	0.00013368
	Fastidiosipila	7.2663e-07	0.00013368
	Christensenellaceae_R_7_group	7.3721e-07	0.00013368
	Parvimonas	1.1271e-06	0.00015329
	Eubacterium_brachy_group	2.4141e-06	0.00026265
	Bergeyella	4.778e-06	0.00043321
	Akkermansia	5.8037e-06	0.00045103
	Corynebacterium	8.9705e-06	0.00061
	Defluviitaleaceae_UCG_011	3.2233e-05	0.0019483
	Frederiksenia	3.8346e-05	0.002086
	Helcococcus	6.7507e-05	0.0031433
	Ruminiclostridium_9	7.384e-05	0.0031433
	Luteimonas	7.5115e-05	0.0031433
	Solobacterium	0.00013334	0.0051814
	Abiotrophia	0.00026113	0.0089136
	Proteocatella	0.00026216	0.0089136
	Dielma	0.0007344	0.022192
	Curtobacterium	0.00076639	0.022192
	Leuconostoc	0.00077509	0.022192
	Conchiformibius	0.00089069	0.024227
	Ruminiclostridium_6	0.0010111	0.026191
	Leucobacter	0.0016966	0.041953
	Paenisporosarcina	0.0018189	0.043021
	Pseudomonas	0.0026224	0.05944
	Hansschlegelia	0.0029281	0.063716
	Turicella	0.0031477	0.065859
	Fusibacter	0.0033284	0.066706
	Ruminococcaceae_UCG_014	0.0035306	0.066706
	Negativicoccus	0.003556	0.066706
	Rhodopirellula	0.0041676	0.075572
	Flavitalea	0.0050194	0.088082
	Prevotella_7	0.0066595	0.11321
	Friedmanniella	0.0076373	0.12133
	Peptococcus	0.0078046	0.12133
	Prevotella	0.0079088	0.12133
	Hydrotalea	0.0080295	0.12133
	Leptothrix	0.0083032	0.12208
	Anaerococcus	0.011566	0.16558
	JGI_0001001_H03	0.012659	0.17657
	Sphingorhabdus	0.014785	0.20107
	Odoribacter	0.01577	0.20383
	Quadrisphaera	0.016044	0.20383
	Ureibacillus	0.016111	0.20383
	Porphyrobacter	0.016879	0.20869
	Streptococcus	0.019529	0.23608
	Burkholderia_Caballeronia_Paraburkholderia	0.020147	0.23826
	Rhizobium	0.02224	0.25463
	Pseudoclavibacter	0.022467	0.25463
	Pelomonas	0.023979	0.26621
	Blautia	0.024795	0.26977
	Rhodobacter	0.027479	0.29311
	Rheinheimera	0.028527	0.29343
	Leptotrichia	0.028588	0.29343
	Nesterenkonia	0.029131	0.29346
	Alloprevotella	0.031571	0.30336
	Oligoflexus	0.031756	0.30336
	Solitalea	0.031991	0.30336
	Micropruina	0.032344	0.30336
	Planctomyces	0.035685	0.32539
	Fretibacterium	0.035889	0.32539
	Dietzia	0.037119	0.32738
	Acidibacter	0.037312	0.32738
	Erythrobacter	0.038514	0.32811
	Turicibacter	0.038601	0.32811
	Oerskovia	0.040567	0.33456
	Kineosporia	0.04059	0.33456
	Craurococcus	0.043192	0.35069
	uncultured_Chloroflexi_bacterium	0.045295	0.35664
	Ruminococcus_2	0.045957	0.35664
	Aquisphaera	0.046035	0.35664
	Porphyromonas	0.047185	0.35664
	Limnobacter	0.047255	0.35664
	Gemmobacter	0.047858	0.35664
	Sphingopyxis	0.049666	0.35917
	Shinella	0.049988	0.35917
chin vs dorsal back	Fastidiosipila	6.5714e-07	0.00026524
	Ruminococcus_1	9.7515e-07	0.00026524
	Eubacterium_brachy_group	2.1142e-06	0.00033418
	Christensenellaceae_R_7_group	2.4572e-06	0.00033418
	Parvimonas	4.0501e-06	0.00044065
	Bergeyella	2.0169e-05	0.0018287
	Luteimonas	5.4124e-05	0.0042062
	Ruminiclostridium_9	6.2345e-05	0.0042394
	Akkermansia	7.9629e-05	0.0048131
	Defluviitaleaceae_UCG_011	0.00013643	0.0071162
	Helcococcus	0.00015892	0.0071162
	Paenisporosarcina	0.00016387	0.0071162
	Frederiksenia	0.00017768	0.0071162
	Abiotrophia	0.00018314	0.0071162
	Solobacterium	0.00020581	0.0074639
	Corynebacterium	0.00025776	0.008764
	Serratia	0.00035331	0.011306
	Dielma	0.00052427	0.015845
	Fusicatenibacter	0.0006212	0.017786
	Sphingopyxis	0.00068363	0.018595
	Mogibacterium	0.0010903	0.027926
	Dorea	0.0011806	0.027926
	Alistipes	0.0013461	0.027926
	Ruminiclostridium_6	0.0013596	0.027926
	Flavitalea	0.0013678	0.027926
	Leucobacter	0.0013768	0.027926
	Alkanindiges	0.001386	0.027926
	Rhodopirellula	0.0019391	0.037674
	Proteocatella	0.0023642	0.04435
	Aureimonas	0.0026823	0.048339
	Friedmanniella	0.0027546	0.048339
	Aminobacter	0.0034063	0.057907
	Nesterenkonia	0.0036158	0.059605
	Rubrivirga	0.0043201	0.069121
	Prauserella	0.0044638	0.06938
	Fusibacter	0.0048642	0.073503
	Acidothermus	0.006103	0.088856
	Solitalea	0.0062068	0.088856
	Conchiformibius	0.0068501	0.089049
	Cellulosimicrobium	0.0068863	0.089049
	Aggregatibacter	0.0071577	0.089049
	Quadrisphaera	0.0071721	0.089049
	Pseudoxanthomonas	0.0072586	0.089049
	Turicella	0.0074298	0.089049
	Dialister	0.0075228	0.089049
	Leptothrix	0.0076754	0.089049
	Hansschlegelia	0.0076936	0.089049
	Yonghaparkia	0.0083882	0.095066
	Actinomadura	0.0087009	0.096598
	Blautia	0.010628	0.11027
	Ensifer	0.010726	0.11027
	Sarcina	0.010801	0.11027
	uncultured_Acidimicrobidae_bacterium	0.011246	0.11027
	Rhizobium	0.011278	0.11027
	JGI_0001001_H03	0.01132	0.11027
	Turicibacter	0.011418	0.11027
	Odoribacter	0.011554	0.11027
	Spirosoma	0.011782	0.11051
	Sphingorhabdus	0.012108	0.11164
	1174_901_12	0.012872	0.11671
	Eubacterium_hallii_group	0.013474	0.12016
	Peredibacter	0.015576	0.13186
	Oerskovia	0.015891	0.13186
	Ureibacillus	0.016111	0.13186
	Intrasporangium	0.016187	0.13186
	uncultured_Chloroflexi_bacterium	0.01643	0.13186
	Peptococcus	0.016676	0.13186
	Kribbella	0.016906	0.13186
	Paludisphaera	0.016975	0.13186
	Tatumella	0.017385	0.13186
	Saccharopolyspora	0.017398	0.13186
	Cellulosilyticum	0.017452	0.13186
	Veillonella	0.017793	0.1326
	Streptococcus	0.018236	0.13324
	Hymenobacter	0.018398	0.13324
	Thermoflavimicrobium	0.018614	0.13324
	Roseococcus	0.020407	0.14417
	Actinomyces	0.021068	0.14693
	Cellvibrio	0.022028	0.15169
	Rhodobacter	0.02412	0.16402
	Paenibacillus	0.025069	0.16776
	Mumia	0.025763	0.16776
	Acidovorax	0.02579	0.16776
	Faecalibacterium	0.025904	0.16776
	Promicromonospora	0.02681	0.17159
	Jonquetella	0.027515	0.1733
	Paenarthrobacter	0.027716	0.1733
	IMCC26207	0.029742	0.18267
	Pir4_lineage	0.029885	0.18267
	Crossiella	0.030948	0.18458
	Leptolyngbya_ANT	0.031109	0.18458
	Aquicella	0.031215	0.18458
	Anaerostipes	0.032179	0.18823
	Polaromonas	0.035053	0.2023
	Exiguobacterium	0.035329	0.2023
	Aquisphaera	0.036927	0.20753
	Porphyrobacter	0.037004	0.20753
	Megamonas	0.037802	0.20984
	Hydrogenispora	0.038337	0.21066
	Hydrotalea	0.038902	0.21162
	Kineosporia	0.04059	0.21863
	Micropruina	0.041448	0.22105
	Cutibacterium	0.042838	0.22625
	Propioniciclava	0.043786	0.22685
	Tannerella	0.043786	0.22685
	Pseudolabrys	0.045104	0.22854
	Cytophaga	0.04523	0.22854
	Rubritepida	0.045372	0.22854
	Sporosarcina	0.046926	0.23158
	Glycomyces	0.04694	0.23158
	Massilia	0.047252	0.23158
	Tepidimicrobium	0.048371	0.23327
	Cryptosporangium	0.048456	0.23327
chin vs axilla	Ruminococcus_1	4.8868e-06	0.0010156
	Fastidiosipila	5.4905e-06	0.0010156
	Parvimonas	6.2171e-06	0.0010156
	Christensenellaceae_R_7_group	7.4674e-06	0.0010156
	Eubacterium_brachy_group	1.3294e-05	0.0012129
	Bergeyella	1.3377e-05	0.0012129
	Luteimonas	2.182e-05	0.0016957
	Corynebacterium	3.7252e-05	0.0025331
	Abiotrophia	8.3454e-05	0.0044656
	Akkermansia	9.1332e-05	0.0044656
	Defluviitaleaceae_UCG_011	9.3056e-05	0.0044656
	Helcococcus	9.8507e-05	0.0044656
	Frederiksenia	0.00012572	0.0052609
	Rubrivirga	0.0001538	0.0059763
	Ruminiclostridium_9	0.00019049	0.0069085
	Quadrisphaera	0.000232	0.007888
	Solobacterium	0.00031139	0.0099645
	Paenisporosarcina	0.00040209	0.012152
	Proteocatella	0.00055852	0.015858
	Clavibacter	0.00058303	0.015858
	Anaerotruncus	0.00061601	0.015958
	Selenomonas	0.00064631	0.015982
	Aggregatibacter	0.00077908	0.018358
	Bartonella	0.00080992	0.018358
	Ruminococcus_gauvreauii_group	0.001115	0.023615
	Dielma	0.0011287	0.023615
	Veillonella	0.0011882	0.02394
	Nesterenkonia	0.0014183	0.027556
	Aureimonas	0.0015055	0.028241
	Salana	0.0018205	0.033012
	Leucobacter	0.0028791	0.050523
	Rikenellaceae_RC9_gut_group	0.0030381	0.051647
	Flavitalea	0.0032938	0.054298
	Defluviicoccus	0.0034898	0.055838
	Hymenobacter	0.0036252	0.056347
	Skermanella	0.0038999	0.057304
	Sphingopyxis	0.0039889	0.057304
	Ramlibacter	0.0040029	0.057304
	Eubacterium_coprostanoligenes_group	0.0041675	0.058131
	Friedmanniella	0.0043539	0.058766
	Hansschlegelia	0.004429	0.058766
	Fusibacter	0.004883	0.063246
	Marisediminicola	0.005181	0.065546
	Georgenia	0.0055024	0.066812
	Aminobacter	0.0055268	0.066812
	Peptococcus	0.0062508	0.073923
	Anaerostipes	0.0074738	0.08564
	Desulfovibrio	0.0075565	0.08564
	Rhizobium	0.0078568	0.086071
	Curtobacterium	0.0079109	0.086071
	Conchiformibius	0.0087432	0.09326
	Collinsella	0.0091509	0.095733
	Dialister	0.0094916	0.097346
	Prevotellaceae_UCG_001	0.0096631	0.097346
	Paenirhodobacter	0.010323	0.10211
	Massilia	0.011923	0.11582
	Bacteroides	0.012798	0.12215
	uncultured_Acidimicrobidae_bacterium	0.013213	0.12393
	Bifidobacterium	0.014975	0.1362
	Erythrobacter	0.015022	0.1362
	Rhodopirellula	0.015528	0.13848
	Kribbella	0.016207	0.1404
	Exiguobacterium	0.01626	0.1404
	Dietzia	0.016733	0.14223
	Nannocystis	0.017652	0.14587
	Crossiella	0.017784	0.14587
	Candidatus_Saccharimonas	0.017966	0.14587
	Odoribacter	0.018569	0.14855
	Rubritepida	0.019196	0.14953
	Phascolarctobacterium	0.019703	0.14953
	Sphingorhabdus	0.019953	0.14953
	Sarcina	0.019954	0.14953
	Dyadobacter	0.020066	0.14953
	Solitalea	0.020613	0.15154
	Jeotgalicoccus	0.021641	0.15697
	Blautia	0.022617	0.16189
	Ornithinimicrobium	0.023077	0.16304
	Sanguibacter	0.023452	0.16356
	Pseudomonas	0.023996	0.16359
	Nonomuraea	0.024057	0.16359
	Burkholderia_Caballeronia_Paraburkholderia	0.024503	0.16456
	Roseococcus	0.0255	0.16623
	Leptolyngbya_ANT	0.02552	0.16623
	Clostridium_sensu_stricto_1	0.025691	0.16623
	Microcoleus	0.025973	0.16623
	Rheinheimera	0.026953	0.17049
	Saccharopolyspora	0.027864	0.1737
	Mumia	0.028098	0.1737
	Cellulosimicrobium	0.028599	0.17388
	Oerskovia	0.028766	0.17388
	Promicromonospora	0.02927	0.17485
	Aliicoccus	0.029612	0.17485
	Limnobacter	0.029892	0.17485
	Haemophilus	0.030542	0.17675
	Paenarthrobacter	0.033535	0.19203
	Tannerella	0.034118	0.19256
	Streptococcus	0.034531	0.19256
	Porphyrobacter	0.034946	0.19256
	Paludisphaera	0.035122	0.19256
	Phormidium	0.035397	0.19256
	Deinococcus	0.036194	0.19409
	Rubellimicrobium	0.036393	0.19409
	Tatumella	0.036852	0.19409
	Herbiconiux	0.037318	0.19409
	Fretibacterium	0.037462	0.19409
	Prevotella_9	0.039688	0.20368
	Turicella	0.040284	0.20481
	Delftia	0.041304	0.20805
	Aquipuribacter	0.042574	0.21248
	Scopulibacillus	0.047644	0.23562
	Luteibacter	0.048379	0.2371
	Sphingobacterium	0.049951	0.24262
chin vs abdomen	Fastidiosipila	8.7992e-06	0.0017496
	Parvimonas	9.6292e-06	0.0017496
	Christensenellaceae_R_7_group	9.6485e-06	0.0017496
	Eubacterium_brachy_group	2.5017e-05	0.0034023
	Luteimonas	3.9897e-05	0.0043408
	Ruminococcus_1	5.0169e-05	0.0045486
	Corynebacterium	7.6358e-05	0.0059341
	Bergeyella	0.00010802	0.0073453
	Abiotrophia	0.00015471	0.0093512
	Defluviitaleaceae_UCG_011	0.00024031	0.012032
	Frederiksenia	0.00025839	0.012032
	Helcococcus	0.00026542	0.012032
	Ruminiclostridium_9	0.00046285	0.019368
	Solobacterium	0.00080786	0.031391
	Paenisporosarcina	0.0011513	0.041755
	Proteocatella	0.0014507	0.048189
	Dyadobacter	0.0016257	0.048189
	Akkermansia	0.0016443	0.048189
	Flavitalea	0.001732	0.048189
	Ramlibacter	0.0017717	0.048189
	Stenotrophobacter	0.0023268	0.060275
	Fructobacillus	0.0027882	0.066334
	Hylemonella	0.0028476	0.066334
	Flavisolibacter	0.0029265	0.066334
	Dielma	0.003195	0.069523
	Nesterenkonia	0.0038386	0.080315
	Ruminiclostridium_6	0.0039964	0.08052
	Leptotrichia	0.0042485	0.082543
	Anaeromyxobacter	0.0054993	0.099899
	Caulobacter	0.0055962	0.099899
	Aggregatibacter	0.0056928	0.099899
	Leucobacter	0.0060214	0.10236
	Tychonema_CCAP_1459_11B	0.0071219	0.1174
	Friedmanniella	0.0087412	0.13854
	CL500_29_marine_group	0.0089132	0.13854
	Aureimonas	0.0097696	0.14763
	Herbinix	0.010669	0.15426
	Pajaroellobacter	0.010776	0.15426
	Peptococcus	0.011467	0.15595
	Hansschlegelia	0.011467	0.15595
	MND1	0.012082	0.16031
	Rubrivirga	0.012532	0.16232
	Fusibacter	0.013212	0.16397
	Ewingella	0.013262	0.16397
	Polaromonas	0.01497	0.17803
	Streptococcus	0.015054	0.17803
	Aminobacter	0.016074	0.18605
	Exiguobacterium	0.016552	0.18758
	Veillonella	0.016973	0.18844
	Oerskovia	0.017683	0.19027
	Prauserella	0.017838	0.19027
	Epilithonimonas	0.018794	0.19662
	Mycoplasma	0.019414	0.19927
	Blautia	0.020762	0.20916
	Lutispora	0.021208	0.20977
	Microcoleus	0.02232	0.21622
	Microcoleus_SAG_1449_1a	0.022655	0.21622
	Terrimonas	0.023556	0.22033
	Ammoniphilus	0.023896	0.22033
	Glycomyces	0.024737	0.22428
	Cellulosimicrobium	0.026184	0.22936
	Gemmatirosa	0.026422	0.22936
	Dietzia	0.027719	0.22936
	Phormidium	0.027937	0.22936
	Prevotella_9	0.028159	0.22936
	Sarcina	0.02851	0.22936
	Sporacetigenium	0.028513	0.22936
	Leuconostoc	0.028958	0.22936
	Nocardiopsis	0.029179	0.22936
	Rhizobium	0.029513	0.22936
	Skermanella	0.030417	0.23306
	Dermatophilus	0.032646	0.24666
	uncultured_Acidimicrobidae_bacterium	0.033344	0.24848
	Lachnospiraceae_NK4A136_group	0.033808	0.24853
	Aquisphaera	0.034374	0.24932
	Escherichia_Shigella	0.034885	0.2497
	Rhodopirellula	0.035664	0.25196
	Adhaeribacter	0.038037	0.26502
	Asanoa	0.038486	0.26502
	Ureibacillus	0.041252	0.28051
	Odoribacter	0.042578	0.28596
	Curtobacterium	0.044059	0.28817
	Rhizorhapis	0.044596	0.28817
	Laceyella	0.045221	0.28817
	Spirosoma	0.045503	0.28817
	Crossiella	0.045556	0.28817
	Ruminococcus_gauvreauii_group	0.047367	0.29453
	Saccharopolyspora	0.048576	0.29453
	Ruminiclostridium	0.048655	0.29453
	Burkholderia_Caballeronia_Paraburkholderia	0.048728	0.29453
chin vs perianal region	Phascolarctobacterium	4.0842e-06	0.00097573
	Alloprevotella	5.4934e-06	0.00097573
	Blautia	7.6774e-06	0.00097573
	Ruminococcus_1	8.3266e-06	0.00097573
	Ruminococcus_torques_group	1.0763e-05	0.00097573
	Erysipelatoclostridium	1.1009e-05	0.00097573
	Akkermansia	1.4827e-05	0.00097573
	Acidaminococcus	1.558e-05	0.00097573
	Parvimonas	1.6143e-05	0.00097573
	Christensenellaceae_R_7_group	2.1776e-05	0.0011185
	Eubacterium_brachy_group	2.2617e-05	0.0011185
	Ruminococcus_gnavus_group	5.0578e-05	0.0021929
	Fastidiosipila	5.293e-05	0.0021929
	Erysipelotrichaceae_UCG_003	5.6434e-05	0.0021929
	Ruminococcus_gauvreauii_group	0.00013089	0.004747
	Proteus	0.00017065	0.0056309
	Sarcina	0.00018191	0.0056309
	Peptoclostridium	0.00019499	0.0056309
	Collinsella	0.00020511	0.0056309
	Defluviitaleaceae_UCG_011	0.00021584	0.0056309
	Slackia	0.00021737	0.0056309
	Frederiksenia	0.00023372	0.0057793
	Catenibacterium	0.00025719	0.0060832
	Luteimonas	0.00029661	0.0067231
	Holdemanella	0.00036517	0.0079461
	Corynebacterium	0.000596	0.01247
	Solobacterium	0.00068271	0.013755
	Helcococcus	0.00073136	0.014209
	Lachnoclostridium	0.0008301	0.015571
	Faecalibacterium	0.00092625	0.016796
	Paenisporosarcina	0.0010299	0.018073
	Varibaculum	0.0012949	0.022013
	Prevotella_9	0.0016001	0.026378
	Megamonas	0.0016805	0.026887
	Flavonifractor	0.0017898	0.027819
	Enterococcus	0.0020231	0.030571
	Pseudorhodoferax	0.0025584	0.037615
	Fretibacterium	0.0030529	0.042761
	Bergeyella	0.0030656	0.042761
	Faecalitalea	0.0032863	0.043901
	Nesterenkonia	0.0033087	0.043901
	Ruminiclostridium_6	0.0035892	0.046488
	Leptotrichia	0.0038578	0.048806
	Leucobacter	0.0054639	0.067554
	Capnocytophaga	0.0057461	0.069464
	Tyzzerella_4	0.0064739	0.07656
	Planomicrobium	0.0072314	0.083699
	Cryobacterium	0.0076985	0.08725
	Pasteurella	0.0079927	0.087901
	Bacteroides	0.0080792	0.087901
	Megasphaera	0.008781	0.093602
	Hansschlegelia	0.0090047	0.093602
	Phenylobacterium	0.0091193	0.093602
	Filifactor	0.0094674	0.095375
	Sphingopyxis	0.0097854	0.096022
	Helicobacter	0.0098846	0.096022
	Fusibacter	0.010263	0.097952
	Actinomyces	0.011214	0.10518
	Clostridium_sensu_stricto_1	0.011511	0.10613
	Ruminiclostridium_5	0.012385	0.11229
	Cellvibrio	0.013328	0.11725
	Aminobacter	0.013363	0.11725
	Dielma	0.01418	0.12244
	Prauserella	0.015699	0.13344
	Desulfovibrio	0.016982	0.14207
	Rothia	0.017237	0.14207
	Planococcus	0.018559	0.15069
	Phycicola	0.019715	0.15772
	Proteocatella	0.020981	0.16138
	Ruminiclostridium_9	0.021237	0.16138
	Lactobacillus	0.021398	0.16138
	Glycomyces	0.02165	0.16138
	Leptothrix	0.021656	0.16138
	Cellulosimicrobium	0.022398	0.16466
	Noviherbaspirillum	0.023634	0.17142
	Dietzia	0.026109	0.18657
	Ruminococcaceae_UCG_008	0.026638	0.18657
	Nocardiopsis	0.026751	0.18657
	Cutibacterium	0.027194	0.18726
	Rhodopirellula	0.028754	0.19252
	Ensifer	0.028911	0.19252
	Candidatus_Saccharimonas	0.02902	0.19252
	Rhizobium	0.030811	0.20194
	uncultured_Acidimicrobidae_bacterium	0.033344	0.21524
	Asanoa	0.033631	0.21524
	Crossiella	0.035881	0.21951
	Porphyrobacter	0.036063	0.21951
	Paludisphaera	0.036226	0.21951
	Escherichia_Shigella	0.036269	0.21951
	Solitalea	0.036697	0.21951
	Rhizorhapis	0.036719	0.21951
	Abiotrophia	0.038515	0.22268
	Polaromonas	0.038553	0.22268
	Legionella	0.038699	0.22268
	Ramlibacter	0.038886	0.22268
	Taibaiella	0.040263	0.22816
	Ureibacillus	0.041252	0.23135
	Caulobacter	0.042514	0.23538
	Enterobacter	0.042837	0.23538
	Thermoflavimicrobium	0.043871	0.23866
	Tyzzerella_3	0.046971	0.25299
	Roseococcus	0.047442	0.25302
	Saccharopolyspora	0.048576	0.25411
	Oligoflexus	0.04858	0.25411
chin vs interdigital area	Phormidium	5.567e-05	0.0093246
	Ruminococcus_1	7.7088e-05	0.0093246
	Christensenellaceae_R_7_group	7.7666e-05	0.0093246
	Fastidiosipila	7.8726e-05	0.0093246
	Parvimonas	8.5704e-05	0.0093246
	Rubrivirga	0.00013648	0.011688
	Bergeyella	0.00016707	0.011688
	Eubacterium_brachy_group	0.00017188	0.011688
	Epilithonimonas	0.00020098	0.012148
	Gemmobacter	0.0002239	0.01218
	Luteimonas	0.00025195	0.01246
	Akkermansia	0.00036587	0.016586
	Corynebacterium	0.00041377	0.017315
	Nitrosospira	0.00052054	0.020227
	Erythrobacter	0.00073551	0.023968
	Phyllobacterium	0.0007384	0.023968
	Abiotrophia	0.00074899	0.023968
	Defluviicoccus	0.00082476	0.024926
	Xylophilus	0.0009294	0.024973
	Defluviitaleaceae_UCG_011	0.00096133	0.024973
	Helcococcus	0.0010252	0.024973
	Eubacterium_hallii_group	0.0010615	0.024973
	Lautropia	0.0010769	0.024973
	Frederiksenia	0.0011018	0.024973
	Fusicatenibacter	0.0012265	0.026689
	Capnocytophaga	0.001364	0.028238
	Aureimonas	0.0014015	0.028238
	Rhizobium	0.0016414	0.030753
	Ruminiclostridium_9	0.0016561	0.030753
	Ahrensia	0.0016959	0.030753
	Polaromonas	0.0020029	0.035147
	Faecalibacterium	0.0021394	0.035288
	Variibacter	0.0021407	0.035288
	Rhodovastum	0.0022248	0.035312
	Quadrisphaera	0.0023339	0.035312
	Pelomonas	0.0024191	0.035312
	OPS_17	0.0024595	0.035312
	Methylotenera	0.0024785	0.035312
	Solobacterium	0.0025316	0.035312
	Paenisporosarcina	0.0033207	0.044606
	Tabrizicola	0.0033618	0.044606
	Proteocatella	0.0041217	0.052423
	Flavisolibacter	0.0041437	0.052423
	Flavitalea	0.0047682	0.058953
	Ramlibacter	0.0064678	0.078189
	Blautia	0.0068784	0.081344
	Parafilimonas	0.0071875	0.083131
	Microcoleus	0.0073351	0.083131
	Dielma	0.0075893	0.083772
	Pseudorhodoferax	0.0076996	0.083772
	Nannocystis	0.0079823	0.085145
	Sphingopyxis	0.0085774	0.087921
	Sediminibacterium	0.0087523	0.087921
	Veillonella	0.008846	0.087921
	Nesterenkonia	0.0088891	0.087921
	Conchiformibius	0.0091089	0.088486
	Ruminiclostridium_6	0.0099026	0.094509
	Planctomyces	0.010092	0.094512
	Rubritepida	0.01025	0.094512
	Microvirga	0.010656	0.096613
	Xanthomonas	0.010926	0.097438
	Microlunatus	0.01231	0.10801
	Rhodopirellula	0.012857	0.11102
	Marisediminicola	0.013205	0.11224
	Microbacterium	0.013564	0.11352
	Leucobacter	0.014541	0.11985
	Intrasporangium	0.01495	0.12139
	Skermanella	0.015996	0.12797
	JGI_0001001_H03	0.016748	0.13204
	Ornithinimicrobium	0.018271	0.14137
	uncultured_Chloroflexi_bacterium	0.018621	0.14137
	Leifsonia	0.01871	0.14137
	Sarcina	0.021171	0.15391
	Rubellimicrobium	0.021548	0.15391
	Hansschlegelia	0.021572	0.15391
	Actinomyces	0.02173	0.15391
	Kribbella	0.021785	0.15391
	Dyadobacter	0.022322	0.15568
	Peptococcus	0.02382	0.16292
	Allorhizobium_Neorhizobium_Pararhizobium_Rhizobium	0.024054	0.16292
	Fusibacter	0.024258	0.16292
	Desulfovibrio	0.026724	0.17482
	Arenimonas	0.027065	0.17482
	Solitalea	0.027488	0.17482
	Clavibacter	0.027602	0.17482
	Thermomonas	0.027637	0.17482
	Fretibacterium	0.028947	0.17555
	Psychrobacter	0.029076	0.17555
	Massilia	0.02916	0.17555
	Aminobacter	0.029302	0.17555
	Peptoniphilus	0.029366	0.17555
	Paenibacillus	0.032752	0.19175
	Prauserella	0.03278	0.19175
	Eubacterium_nodatum_group	0.033359	0.1924
	Oerskovia	0.033599	0.1924
	Clostridium_sensu_stricto_1	0.034463	0.19372
	Bacteroides	0.034542	0.19372
	Candidatus_Udaeobacter	0.035511	0.19712
	Pir4_lineage	0.03605	0.1981
	Herbiconiux	0.036664	0.19945
	Acidothermus	0.037533	0.20053
	Singulisphaera	0.037599	0.20053
	Planococcus	0.038661	0.20419
	Streptococcus	0.039737	0.20623
	Brevundimonas	0.039805	0.20623
	Leptothrix	0.042407	0.21764
	Pedobacter	0.043962	0.22317
	Glycomyces	0.044788	0.22317
	Cellulosimicrobium	0.044792	0.22317
	Acidibacter	0.045447	0.22317
	Propionibacterium	0.045544	0.22317
	Actinomadura	0.045955	0.22317
	Solibacillus	0.046357	0.22317
	Candidatus_Xiphinematobacter	0.047983	0.22725
	Pseudarthrobacter	0.048041	0.22725
	Tetrasphaera	0.049469	0.22985
	Dietzia	0.049573	0.22985
nose vs inner pinna	Pseudoclavibacter	0.00012203	0.025376
	Ruminococcaceae_NK4A214_group	0.00019725	0.025376
	Lachnospira	0.00020018	0.025376
	Pasteurella	0.00022677	0.025376
	Leuconostoc	0.00023324	0.025376
	Prevotella	0.00028387	0.025738
	Aggregatibacter	0.00058704	0.038834
	Coprococcus_2	0.00062194	0.038834
	Massilia	0.00064247	0.038834
	Stenotrophomonas	0.00089433	0.048026
	Ruminiclostridium_5	0.0010423	0.048026
	Pseudolabrys	0.0010594	0.048026
	Deinococcus	0.0012709	0.053182
	uncultured_Rubrobacteria_bacterium	0.0014849	0.057698
	Negativicoccus	0.0016729	0.060669
	Parvimonas	0.0019945	0.067814
	Noviherbaspirillum	0.0024159	0.07731
	Acinetobacter	0.0029195	0.084191
	Epulopiscium	0.0029405	0.084191
	Pedobacter	0.0035136	0.09169
	Anaerostipes	0.0035395	0.09169
	Hydrotalea	0.0039491	0.097649
	Hymenobacter	0.0046058	0.10088
	Brevundimonas	0.0047801	0.10088
	Flavobacterium	0.0048111	0.10088
	Limnobacter	0.0048214	0.10088
	Microbispora	0.0063586	0.12811
	Saccharopolyspora	0.0068574	0.13323
	Ruminococcus_1	0.00749	0.13609
	Pseudaminobacter	0.0075052	0.13609
	Anaerococcus	0.0080427	0.14114
	Holdemanella	0.0095661	0.16262
	Subdoligranulum	0.01001	0.16501
	Faecalitalea	0.01083	0.17329
	Tyzzerella_4	0.011949	0.18107
	Tumebacillus	0.012416	0.18107
	Tetrasphaera	0.013163	0.18107
	Thermomonospora	0.013291	0.18107
	Ruminococcaceae_UCG_002	0.013513	0.18107
	Pelomonas	0.013553	0.18107
	Variovorax	0.013647	0.18107
	Dietzia	0.01476	0.18768
	Oerskovia	0.014958	0.18768
	Saccharomonospora	0.015623	0.18768
	Campylobacter	0.01599	0.18768
	Pedomicrobium	0.016115	0.18768
	Alloprevotella	0.016215	0.18768
	mle1_7	0.016646	0.18841
	Eubacterium_hallii_group	0.016971	0.18841
	RB41	0.017356	0.18884
	Enterococcus	0.018507	0.19051
	Rhizobacter	0.018555	0.19051
	uncultured_Acidobacteria_bacterium	0.018735	0.19051
	Planomicrobium	0.018911	0.19051
	Haemophilus	0.019406	0.19195
	Micropruina	0.020324	0.19743
	Thermopolyspora	0.023554	0.22183
	Nocardia	0.024014	0.22183
	Erythrobacter	0.024059	0.22183
	Fastidiosipila	0.025123	0.22503
	Candidatus_Udaeobacter	0.025565	0.22503
	Turicella	0.025647	0.22503
	Cellulosimicrobium	0.026693	0.23049
	Antricoccus	0.028537	0.24257
	Labrys	0.030371	0.25418
	Shinella	0.030916	0.25483
	Leucobacter	0.031549	0.25535
	Kineosporia	0.031985	0.25535
	Pseudogymnoascus_sp	0.032657	0.25535
	Gemmobacter	0.032978	0.25535
	Mycoplasma	0.033715	0.25535
	Modestobacter	0.033935	0.25535
	Phycicoccus	0.034422	0.25535
	Erysipelotrichaceae_UCG_003	0.034853	0.25535
	Treponema_2	0.035293	0.25535
	Prauserella	0.035673	0.25535
	Quadrisphaera	0.037916	0.26765
	Sorangium	0.038923	0.26765
	Catenibacterium	0.03902	0.26765
	Virgibacillus	0.039361	0.26765
	Hamadaea	0.042925	0.28829
	Spirillospora	0.043502	0.2886
	Ferruginibacter	0.045312	0.29505
	Pseudomonas	0.045896	0.29505
	Brochothrix	0.046101	0.29505
	Bradyrhizobium	0.04981	0.30622
	Hydrogenispora	0.049872	0.30622
nose vs dorsal back	Hymenobacter	5.6942e-06	0.0030976
	Massilia	3.5459e-05	0.0065853
	Deinococcus	3.6316e-05	0.0065853
	Alkanindiges	8.2156e-05	0.010897
	Pasteurella	0.00010855	0.010897
	Lachnospira	0.00016096	0.010897
	Ruminococcaceae_NK4A214_group	0.00016467	0.010897
	Serratia	0.0001707	0.010897
	Fusicatenibacter	0.00018028	0.010897
	Pseudolabrys	0.00021862	0.011877
	Pedobacter	0.00024016	0.011877
	Brevundimonas	0.00028784	0.013049
	uncultured_Rubrobacteria_bacterium	0.00034584	0.014472
	Coprococcus_2	0.0005212	0.020252
	Mogibacterium	0.00059229	0.021481
	Ruminiclostridium_5	0.000901	0.030264
	Spirosoma	0.00094574	0.030264
	Epulopiscium	0.0014667	0.042365
	Modestobacter	0.0014797	0.042365
	uncultured_actinobacterium	0.0016786	0.045657
	Saccharomonospora	0.0019353	0.048167
	Hydrogenispora	0.0019479	0.048167
	Noviherbaspirillum	0.0024159	0.057142
	Rubrivirga	0.002604	0.057938
	Labrys	0.0027682	0.057938
	Dialister	0.0027691	0.057938
	Flavobacterium	0.0036897	0.072797
	Cutibacterium	0.0037469	0.072797
	Sarcina	0.0047653	0.085158
	Thermomonas	0.0049932	0.085158
	Rubellimicrobium	0.005118	0.085158
	mle1_7	0.0051367	0.085158
	Microbispora	0.0051658	0.085158
	Parvimonas	0.0055907	0.087648
	Collinsella	0.0056391	0.087648
	Planomicrobium	0.0064335	0.096302
	Pseudaminobacter	0.0066264	0.096302
	Skermanella	0.0069056	0.096302
	1174_901_12	0.0070338	0.096302
	Yonghaparkia	0.007081	0.096302
	Oerskovia	0.0073516	0.097439
	Illumatobacter	0.0075229	0.097439
	Nocardia	0.0077611	0.098101
	Pedomicrobium	0.0079346	0.098101
	Prevotella	0.0087637	0.10594
	Limnobacter	0.0090702	0.10727
	Ruminococcus_1	0.0098776	0.11433
	Prevotella_7	0.010125	0.11475
	Tumebacillus	0.010516	0.11545
	Wolinella	0.010611	0.11545
	Thermomonospora	0.011233	0.11982
	Aeromonas	0.011697	0.12068
	Aquipuribacter	0.011757	0.12068
	Tyzzerella_4	0.012033	0.12122
	Dorea	0.01235	0.12216
	Variovorax	0.013257	0.12797
	Tatumella	0.013438	0.12797
	Spirillospora	0.013643	0.12797
	uncultured_Acidobacteria_bacterium	0.014048	0.12815
	Porphyromonas	0.014134	0.12815
	Aquicella	0.014902	0.13289
	Rhizocola	0.015771	0.13838
	Quadrisphaera	0.016134	0.13931
	Paraclostridium	0.016448	0.13981
	Cellulosilyticum	0.017724	0.14834
	Candidatus_Xiphinematobacter	0.01869	0.14875
	Ruminococcaceae_UCG_014	0.018745	0.14875
	Thermopolyspora	0.018918	0.14875
	Cryobacterium	0.019511	0.14875
	Acinetobacter	0.019546	0.14875
	Antricoccus	0.019557	0.14875
	Mucilaginibacter	0.019838	0.14875
	Sphingomonas	0.019961	0.14875
	Polaromonas	0.020705	0.15056
	Friedmanniella	0.020842	0.15056
	Finegoldia	0.021118	0.15056
	Ruminiclostridium_1	0.021668	0.15056
	Hamadaea	0.021758	0.15056
	Cellvibrio	0.021864	0.15056
	Propionicicella	0.023181	0.15521
	Fastidiosipila	0.023353	0.15521
	Faecalitalea	0.023711	0.15521
	Actinomadura	0.023762	0.15521
	Actinoplanes	0.024115	0.15521
	Alistipes	0.024292	0.15521
	Paenibacillus	0.024537	0.15521
	Aureimonas	0.025789	0.16125
	Kineosporia	0.027433	0.16493
	Haloplasma	0.027563	0.16493
	Acidovorax	0.027575	0.16493
	Leucobacter	0.027589	0.16493
	uncultured_Chloroflexi_bacterium	0.028484	0.16765
	Chroococcidiopsis	0.029052	0.16765
	Pir4_lineage	0.029358	0.16765
	Thermoflavimicrobium	0.029374	0.16765
	Exiguobacterium	0.030125	0.16765
	Turicibacter	0.03091	0.16765
	Prevotellaceae_NK3B31_group	0.031133	0.16765
	Cryptosporangium	0.031269	0.16765
	Candidatus_Udaeobacter	0.031288	0.16765
	Sorangium	0.031942	0.16765
	Paracocccus	0.031999	0.16765
	Mycetocola	0.032056	0.16765
	Patulibacter	0.032232	0.16765
	Ferruginibacter	0.032359	0.16765
	Haliangium	0.032938	0.16821
	Reyranella	0.033285	0.16821
	Craurococcus	0.033396	0.16821
	Hydrotalea	0.034287	0.16977
	Lysinibacillus	0.034348	0.16977
	Rickettsiella	0.034851	0.16977
	Jonquetella	0.034953	0.16977
	Ramlibacter	0.036795	0.17713
	Candidatus_Saccharimonas	0.037627	0.17955
	Catenibacterium	0.037977	0.17965
	Streptomyces	0.039037	0.18212
	Micropruina	0.039169	0.18212
	Pseudarthrobacter	0.039569	0.18242
	IMCC26207	0.040099	0.18303
	Segetibacter	0.040374	0.18303
	Arthrobacter	0.041704	0.18604
	Roseococcus	0.041741	0.18604
	Syntrophomonas	0.042063	0.18604
	Dactylosporangium	0.044067	0.19333
	Rothia	0.045027	0.19447
	Microcoleus	0.045145	0.19447
	Bradyrhizobium	0.045401	0.19447
	Enterococcus	0.046056	0.19574
	Ellin6055	0.049297	0.20633
	Escherichia_Shigella	0.049306	0.20633
nose vs axilla	Hymenobacter	9.0437e-07	0.00038296
	Deinococcus	1.4079e-06	0.00038296
	Massilia	7.3349e-06	0.0013301
	Brevundimonas	1.775e-05	0.002414
	Rubrivirga	3.4824e-05	0.0037888
	Pasteurella	8.9946e-05	0.0081551
	Thermomonas	0.00011574	0.0089943
	Skermanella	0.00015395	0.009332
	Flavobacterium	0.00015439	0.009332
	Clavibacter	0.00019505	0.0093792
	Anaerotruncus	0.0002043	0.0093792
	Selenomonas	0.00020689	0.0093792
	Bartonella	0.00025292	0.0098531
	Leptothrix	0.00026269	0.0098531
	Quadrisphaera	0.00028762	0.0098531
	Noviherbaspirillum	0.0002898	0.0098531
	Cryobacterium	0.00032666	0.010453
	Lachnospira	0.00041542	0.012555
	Modestobacter	0.00051483	0.01474
	uncultured_actinobacterium	0.00067032	0.018233
	Salana	0.00071076	0.018412
	Enterococcus	0.00084441	0.02088
	Pedobacter	0.00090764	0.021468
	Ferruginibacter	0.0011284	0.025577
	Planomicrobium	0.0012228	0.026607
	Coprococcus_2	0.0012988	0.027175
	Rubellimicrobium	0.001588	0.029683
	Defluviicoccus	0.0016068	0.029683
	Planococcus	0.0016203	0.029683
	Tyzzerella_4	0.0016483	0.029683
	Variovorax	0.0016915	0.029683
	Pseudolabrys	0.001827	0.03106
	Ruminiclostridium_5	0.002015	0.032422
	Arthrobacter	0.0020927	0.032422
	uncultured_Rubrobacteria_bacterium	0.002095	0.032422
	Roseomonas	0.0021456	0.032422
	Marisediminicola	0.0022679	0.03251
	Ramlibacter	0.0022709	0.03251
	Microcoleus	0.0024908	0.034743
	Georgenia	0.0026262	0.035717
	Epulopiscium	0.0030034	0.038938
	Nannocystis	0.0030062	0.038938
	Sphingomonas	0.0031292	0.039161
	Limnobacter	0.0031674	0.039161
	Parvimonas	0.0033816	0.040879
	Dialister	0.0037861	0.044775
	Aquipuribacter	0.0039212	0.045386
	Candidatus_Saccharimonas	0.0041705	0.047265
	Ruminococcaceae_NK4A214_group	0.0044815	0.049028
	Craurococcus	0.0045063	0.049028
	Illumatobacter	0.0053056	0.055529
	Microvirga	0.0053165	0.055529
	Prevotellaceae_UCG_001	0.00541	0.055529
	Paenirhodobacter	0.0058439	0.058871
	Prevotella	0.006751	0.066774
	Chroococcidiopsis	0.0074787	0.071835
	Ruminococcus_gauvreauii_group	0.0077107	0.071835
	Pseudoxanthomonas	0.0077305	0.071835
	Erythrobacter	0.007791	0.071835
	Aeromonas	0.0084479	0.075859
	mle1_7	0.0085062	0.075859
	Cutibacterium	0.0087149	0.076359
	Exiguobacterium	0.0088431	0.076359
	Dietzia	0.009198	0.078183
	Aureimonas	0.010125	0.08445
	Stenotrophomonas	0.010246	0.08445
	Oerskovia	0.010523	0.084623
	Tumebacillus	0.010685	0.084623
	uncultured_Acidobacteria_bacterium	0.010733	0.084623
	Dyadobacter	0.011344	0.087316
	Rikenellaceae_RC9_gut_group	0.011433	0.087316
	Porphyromonas	0.011674	0.087316
	Campylobacter	0.011717	0.087316
	Sarcina	0.012004	0.088248
	Ruminococcus_1	0.012482	0.090534
	Labrys	0.013064	0.093511
	Ornithinimicrobium	0.013772	0.097301
	Faecalitalea	0.014956	0.10431
	Acinetobacter	0.015151	0.10433
	Acidiphilium	0.01633	0.10997
	Arenimonas	0.016566	0.10997
	Thermomonospora	0.016576	0.10997
	Aliicoccus	0.018607	0.12196
	Finegoldia	0.019029	0.12324
	Nocardia	0.020959	0.13378
	Paracocccus	0.021284	0.13378
	Phormidium	0.021395	0.13378
	Sphingobium	0.021675	0.13399
	Tatumella	0.022263	0.13608
	Catenibacterium	0.022846	0.13809
	Altererythrobacter	0.023197	0.13867
	Bdellovibrio	0.025022	0.14796
	Treponema_2	0.025449	0.14886
	Virgibacillus	0.02616	0.15029
	Eubacterium_hallii_group	0.026246	0.15029
	Spirosoma	0.026526	0.15031
	Delftia	0.027367	0.15348
	Scopulibacillus	0.02789	0.15482
	Knoellia	0.029035	0.15823
	Rothia	0.029086	0.15823
	Phycicola	0.029383	0.15826
	Phycicoccus	0.029976	0.15932
	Pedomicrobium	0.030165	0.15932
	Achromobacter	0.030921	0.16174
	Blastococcus	0.032809	0.16946
	Spirillospora	0.033019	0.16946
	Pseudaminobacter	0.033555	0.17001
	Truepera	0.033751	0.17001
	Psychrobacter	0.035074	0.17505
	Holdemanella	0.036228	0.17916
	Fastidiosipila	0.036782	0.17967
	Friedmanniella	0.036992	0.17967
	Leucobacter	0.037922	0.18256
	Candidatus_Xiphinematobacter	0.038501	0.18372
	Tetrasphaera	0.038932	0.18416
	Ruminococcus_2	0.040473	0.18954
	Novosphingobium	0.040792	0.18954
	Desulfovibrio	0.041113	0.18954
	Cellulomonas	0.041545	0.18992
	Pelomonas	0.043158	0.19322
	Macrococcus	0.043388	0.19322
	Lysinibacillus	0.043517	0.19322
	Ahrensia	0.043688	0.19322
	Rickettsiella	0.044117	0.19355
	Sorangium	0.047417	0.20582
	Brevibacterium	0.047671	0.20582
	Xylophilus	0.049519	0.21211
nose vs abdomen	Massilia	9.7789e-05	0.032842
	Hymenobacter	0.000237	0.032842
	Arenimonas	0.00025265	0.032842
	Flavobacterium	0.00025805	0.032842
	Tychonema_CCAP_1459_11B	0.0003356	0.032842
	Deinococcus	0.00042595	0.032842
	Pedobacter	0.00045944	0.032842
	Dyadobacter	0.000635	0.032842
	Thermomonas	0.00063894	0.032842
	Ramlibacter	0.00065157	0.032842
	Brevundimonas	0.00067149	0.032842
	Ruminococcaceae_NK4A214_group	0.0010143	0.045476
	Lachnospira	0.0011035	0.045667
	Hylemonella	0.0014594	0.055879
	Altererythrobacter	0.001558	0.055879
	Microcoleus	0.0017773	0.057118
	Luteococcus	0.0018048	0.057118
	Intrasporangium	0.0023866	0.071333
	Ornithinibacter	0.0031367	0.088818
	Prevotella	0.0033882	0.090422
	Pasteurella	0.0035379	0.090422
	Cryobacterium	0.0036975	0.090422
	Ruminiclostridium_5	0.0041168	0.091529
	Ferruginibacter	0.0042149	0.091529
	Caulobacter	0.0042532	0.091529
	Adhaeribacter	0.0046262	0.095726
	Leuconostoc	0.005718	0.10284
	Skermanella	0.0059398	0.10284
	Sphaerisporangium	0.0059423	0.10284
	Opitutus	0.0059653	0.10284
	Spirosoma	0.0060543	0.10284
	Sphingopyxis	0.006117	0.10284
	Epulopiscium	0.0064802	0.10543
	Rubrivirga	0.0069842	0.10543
	Modestobacter	0.0071812	0.10543
	MND1	0.0073101	0.10543
	Herbinix	0.0073387	0.10543
	Polaromonas	0.0076331	0.10543
	uncultured_actinobacterium	0.0078982	0.10543
	Saccharomonospora	0.0081999	0.10543
	Oerskovia	0.0084078	0.10543
	Alkanindiges	0.00866	0.10543
	Ewingella	0.0087432	0.10543
	Limnobacter	0.0088657	0.10543
	Anoxybacillus	0.0090337	0.10543
	Noviherbaspirillum	0.0092296	0.10543
	Piscinibacter	0.0095401	0.10543
	Exiguobacterium	0.0097594	0.10543
	Rhodoferax	0.0099275	0.10543
	Illumatobacter	0.009978	0.10543
	Sphingomonas	0.0099941	0.10543
	Cutibacterium	0.01023	0.10584
	Planomicrobium	0.011152	0.11136
	Subgroup_10	0.011177	0.11136
	Coprococcus_2	0.011449	0.11199
	Lutispora	0.012222	0.11742
	Terrabacter	0.013125	0.12388
	Dietzia	0.013983	0.12766
	Terrimonas	0.014	0.12766
	Ammoniphilus	0.014839	0.13305
	Microcoleus_SAG_1449_1a	0.015199	0.13309
	Tumebacillus	0.015337	0.13309
	Sarcina	0.016015	0.13677
	Gemmatirosa	0.016593	0.13948
	Phormidium	0.017203	0.14201
	Sporacetigenium	0.017421	0.14201
	Candidatus_Microthrix	0.018631	0.14891
	Microbispora	0.019198	0.14891
	Oryzihumus	0.019317	0.14891
	Variovorax	0.019375	0.14891
	Chroococcidiopsis	0.020615	0.15621
	Subdoligranulum	0.024671	0.18434
	Wolinella	0.026564	0.19492
	Faecalitalea	0.026974	0.19492
	Aquicella	0.027172	0.19492
	Anaeromyxobacter	0.027962	0.19794
	Dermatophilus	0.028493	0.19908
	Nocardia	0.029267	0.20187
	Acidovorax	0.030495	0.20767
	Chryseolinea	0.031533	0.21206
	Ruminococcaceae_UCG_002	0.032983	0.21907
	Enterococcus	0.033956	0.22279
	Prevotella_1	0.035976	0.2332
	Rhodobacter	0.036883	0.23623
	Craurococcus	0.038131	0.24135
	Aquipuribacter	0.038981	0.24185
	Cryptosporangium	0.039496	0.24185
	Aliicoccus	0.039582	0.24185
	Flavisolibacter	0.040008	0.24185
	Erythrobacter	0.040833	0.24409
	Nannocystis	0.041407	0.2448
	Catenibacterium	0.042042	0.24585
	Novosphingobium	0.042569	0.24626
	Ruminococcaceae_UCG_014	0.044623	0.25539
	Rubellimicrobium	0.045521	0.25736
	Paraclostridium	0.046496	0.25736
	Arthrobacter	0.046528	0.25736
	uncultured_Acidobacteria_bacterium	0.048055	0.25736
	Knoellia	0.048667	0.25736
	Desulfuromonas	0.048947	0.25736
	Leptothrix	0.049153	0.25736
	Psychrobacillus	0.049302	0.25736
	Desmonostoc_PCC_7422	0.049357	0.25736
	Devosia	0.04975	0.25736
nose vs perianal region	Alloprevotella	4.0594e-07	0.00021839
	Ruminococcus_torques_group	1.2459e-06	0.00033516
	Acidaminococcus	2.1186e-06	0.00037993
	Phascolarctobacterium	7.4178e-06	0.00088612
	Ruminococcus_gnavus_group	8.2353e-06	0.00088612
	Catenibacterium	2.6301e-05	0.0023583
	Sarcina	3.9805e-05	0.0030593
	Slackia	4.7458e-05	0.0031916
	Ruminococcus_gauvreauii_group	0.00062638	0.034879
	Blautia	0.00064831	0.034879
	Erysipelatoclostridium	0.00083144	0.036516
	Flavonifractor	0.00088266	0.036516
	Peptoclostridium	0.00095346	0.036516
	Ruminococcaceae_NK4A214_group	0.0010143	0.036516
	Flavobacterium	0.0010289	0.036516
	Lachnospira	0.0011035	0.036516
	Erysipelotrichaceae_UCG_003	0.0011538	0.036516
	Conchiformibius	0.0013898	0.039638
	Hymenobacter	0.0013999	0.039638
	Peptococcus	0.0020472	0.055071
	Coprococcus_2	0.0026795	0.068646
	Brevundimonas	0.003	0.073363
	Pseudorhodoferax	0.0033636	0.075641
	Pedobacter	0.0034711	0.075641
	Cutibacterium	0.0035149	0.075641
	Pedomicrobium	0.0037498	0.076132
	Porphyromonas	0.0038374	0.076132
	Tychonema_CCAP_1459_11B	0.0040523	0.076132
	Parabacteroides	0.0041038	0.076132
	Proteus	0.0047048	0.084373
	Megamonas	0.0053131	0.091105
	Cellvibrio	0.0054189	0.091105
	Campylobacter	0.0056426	0.091482
	Prevotella_9	0.0057814	0.091482
	Thermomonas	0.0065757	0.10108
	Candidatus_Saccharimonas	0.0072503	0.10745
	Faecalibacterium	0.0073895	0.10745
	Saccharomonospora	0.0081999	0.11609
	Lachnoclostridium	0.0096619	0.13328
	Labrys	0.0099603	0.13397
	Mucilaginibacter	0.010723	0.14027
	Arenimonas	0.010951	0.14027
	Aggregatibacter	0.012877	0.16111
	Fusobacterium	0.013877	0.16127
	Dietzia	0.013983	0.16127
	uncultured_Rubrobacteria_bacterium	0.014096	0.16127
	Sphingobium	0.01416	0.16127
	Pseudolabrys	0.014388	0.16127
	Terrabacter	0.015546	0.16982
	Polaromonas	0.016436	0.16982
	Ruminococcaceae_UCG_008	0.016497	0.16982
	Haemophilus	0.016647	0.16982
	Ramlibacter	0.017024	0.16982
	Parvimonas	0.017045	0.16982
	Veillonella	0.0176	0.17216
	Taibaiella	0.018001	0.17294
	mle1_7	0.019079	0.17615
	Microbispora	0.019198	0.17615
	Oryzihumus	0.019317	0.17615
	Ruminococcus_1	0.019954	0.17893
	Kineosporia	0.020626	0.18192
	Caulobacter	0.021002	0.18225
	Prevotellaceae_UCG_003	0.021484	0.18347
	Filifactor	0.022028	0.18517
	Prevotella_7	0.022587	0.18631
	Intrasporangium	0.022856	0.18631
	Enterobacter	0.023288	0.187
	Subdoligranulum	0.024671	0.19505
	Bergeyella	0.025016	0.19505
	Aquicella	0.027172	0.20884
	Aetherobacter	0.027877	0.21124
	Lachnospiraceae_NK4A136_group	0.02852	0.21311
	Luteibacter	0.029121	0.21462
	Actinoplanes	0.031291	0.2275
	Lacunisphaera	0.032052	0.22795
	Curtobacterium	0.032799	0.22795
	Ruminococcaceae_UCG_002	0.032983	0.22795
	Ferruginibacter	0.033269	0.22795
	Helicobacter	0.033656	0.22795
	Subgroup_10	0.033896	0.22795
	Thermomonospora	0.034712	0.22829
	Prevotellaceae_NK3B31_group	0.034805	0.22829
	Microcoleus_PCC_7113	0.03522	0.22829
	Sphingobacterium	0.038689	0.24779
	Xanthomonas	0.040681	0.25749
	Ureibacillus	0.041861	0.26188
	Desmonostoc_PCC_6302	0.042982	0.26416
	Spirillospora	0.04409	0.26416
	Akkermansia	0.044229	0.26416
	Spirosoma	0.044568	0.26416
	Rhizocola	0.044681	0.26416
	Rhodoferax	0.046043	0.26667
	Paraclostridium	0.046496	0.26667
	Piscinibacter	0.046592	0.26667
	Haliangium	0.047705	0.26931
	uncultured_Acidobacteria_bacterium	0.048055	0.26931
	Psychrobacillus	0.049302	0.27345
nose vs interdigital area	Brevundimonas	5.3759e-06	0.0015673
	Thermomonas	5.8262e-06	0.0015673
	Phormidium	1.1168e-05	0.0020028
	Massilia	2.3104e-05	0.0024658
	Deinococcus	2.6869e-05	0.0024658
	Pedobacter	2.7523e-05	0.0024658
	Hymenobacter	3.4396e-05	0.0024658
	Rubrivirga	3.6666e-05	0.0024658
	Pseudoxanthomonas	6.0334e-05	0.0032913
	Gemmobacter	6.3147e-05	0.0032913
	Flavobacterium	6.7295e-05	0.0032913
	Arenimonas	8.4865e-05	0.0035999
	Ornithinibacter	9.4569e-05	0.0035999
	Opitutus	9.9357e-05	0.0035999
	Planomicrobium	0.00010037	0.0035999
	Hydrogenophaga	0.00011828	0.0039771
	Candidatus_Xiphinematobacter	0.00014812	0.0046877
	Erythrobacter	0.00024317	0.007177
	Nitrosospira	0.00025346	0.007177
	Ferruginibacter	0.00027388	0.0073675
	Defluviicoccus	0.00030647	0.0078514
	Xylophilus	0.00036248	0.0088642
	Noviherbaspirillum	0.00039884	0.0093293
	Microcoleus	0.00046802	0.010085
	Lautropia	0.00048072	0.010085
	Tetrasphaera	0.0004874	0.010085
	Skermanella	0.0005562	0.011083
	Polaromonas	0.00070572	0.01356
	Ahrensia	0.00085516	0.015539
	Variovorax	0.00086649	0.015539
	Rubellimicrobium	0.00091002	0.015704
	Nannocystis	0.00093406	0.015704
	Cryobacterium	0.00097302	0.015863
	Planctomyces	0.0011089	0.017481
	Acidovorax	0.0011408	0.017481
	Rhodovastum	0.0011697	0.017481
	Methylotenera	0.0013095	0.019041
	uncultured_actinobacterium	0.001499	0.021223
	Tabrizicola	0.001795	0.024761
	Arthrobacter	0.0025333	0.033773
	Sphingomonas	0.0025738	0.033773
	Eubacterium_nodatum_group	0.002954	0.037839
	Modestobacter	0.0031189	0.038423
	Ramlibacter	0.0031833	0.038423
	Ruminococcaceae_NK4A214_group	0.0032138	0.038423
	Lachnospira	0.0032971	0.038562
	Ruminococcaceae_UCG_014	0.0037078	0.041997
	Pasteurella	0.0037469	0.041997
	Pseudolabrys	0.0039138	0.042972
	Prevotella	0.0046588	0.050129
	Sediminibacterium	0.0048533	0.050371
	Lysobacter	0.0050152	0.050371
	Flavisolibacter	0.0051286	0.050371
	Psychrobacter	0.0051425	0.050371
	Devosia	0.0051495	0.050371
	uncultured_Rubrobacteria_bacterium	0.0052726	0.050654
	OPS_17	0.0054823	0.051745
	Pseudorhodoferax	0.0056356	0.052275
	Microlunatus	0.0058467	0.053314
	Coprococcus_2	0.0070109	0.062864
	Porphyromonas	0.0074804	0.065974
	Xanthomonas	0.0078673	0.067855
	Marisediminicola	0.0080548	0.067855
	Aeromonas	0.008072	0.067855
	Candidatus_Udaeobacter	0.0091408	0.075657
	Cutibacterium	0.009594	0.078206
	Pedomicrobium	0.010104	0.080258
	Ruminiclostridium_5	0.010144	0.080258
	Ornithinimicrobium	0.011243	0.087659
	Sarcina	0.011532	0.088628
	Aureimonas	0.012284	0.092343
	Rhizobium	0.012358	0.092343
	Quadrisphaera	0.013017	0.095931
	Luteolibacter	0.014115	0.10135
	Dyadobacter	0.014164	0.10135
	Epulopiscium	0.014317	0.10135
	Blastocatella	0.017101	0.11757
	Saccharomonospora	0.017236	0.11757
	Candidatus_Saccharimonas	0.017264	0.11757
	Phycicoccus	0.017726	0.11921
	Oerskovia	0.018592	0.1223
	Illumatobacter	0.018641	0.1223
	Paracocccus	0.018988	0.12273
	Roseomonas	0.019229	0.12273
	Phycicola	0.019468	0.12273
	Parafilimonas	0.019619	0.12273
	Microbacterium	0.020045	0.12396
	Labrys	0.020777	0.12702
	Haliangium	0.021132	0.12774
	Conexibacter	0.021846	0.13059
	Actinoplanes	0.022388	0.13236
	Sanguibacter	0.02299	0.13444
	Anaerostipes	0.023875	0.13811
	Pseudarthrobacter	0.024415	0.13974
	Parvimonas	0.026017	0.14734
	Propionibacterium	0.026642	0.14786
	Faecalibacterium	0.026658	0.14786
	Knoellia	0.027475	0.15083
	Dietzia	0.028709	0.15479
	Tumebacillus	0.028771	0.15479
	uncultured_Chloroflexi_bacterium	0.029524	0.15726
	Paenibacillus	0.029997	0.15822
	Rhodobacter	0.030856	0.16117
	Solibacillus	0.03146	0.16274
	Truepera	0.031861	0.16325
	Enterococcus	0.033012	0.16755
	Microbispora	0.034479	0.17214
	Oryzihumus	0.034824	0.17214
	mle1_7	0.034876	0.17214
	Novosphingobium	0.036771	0.17967
	Pir4_lineage	0.037069	0.17967
	Ruminococcus_1	0.038695	0.18583
	Pseudaminobacter	0.039032	0.18583
	Rubritepida	0.040375	0.19054
	Leifsonia	0.04094	0.19153
	Chroococcidiopsis	0.04181	0.19391
	Reyranella	0.044227	0.20337
	Subdoligranulum	0.045306	0.20657
	Faecalitalea	0.047169	0.21325
	Aquicella	0.048029	0.21533
	Collinsella	0.048765	0.21682
inner pinna vs dorsal back	Zasmidium_cellare	5.4724e-05	0.016304
	Pseudoclavibacter	6.0609e-05	0.016304
	Serratia	0.00018117	0.025958
	Dorea	0.000193	0.025958
	Subdoligranulum	0.00030331	0.031046
	Alistipes	0.00034624	0.031046
	Saccharopolyspora	0.0038126	0.27179
	Alkanindiges	0.0046873	0.27179
	Eubacterium_hallii_group	0.0058744	0.27179
	Rubrivirga	0.0059942	0.27179
	Negativicoccus	0.0065667	0.27179
	Jonquetella	0.0071606	0.27179
	Tatumella	0.0071756	0.27179
	Solanum_melongena_(eggplant)	0.0071807	0.27179
	Tetrasphaera	0.0075778	0.27179
	1174_901_12	0.0090368	0.27258
	Spirosoma	0.0091177	0.27258
	Craurococcus	0.0091198	0.27258
	Stenotrophomonas	0.011243	0.31429
	Aggregatibacter	0.011684	0.31429
	Shinella	0.014388	0.35506
	Ruminococcaceae_UCG_014	0.015723	0.35506
	Cellulosimicrobium	0.017035	0.35506
	Gemmobacter	0.017254	0.35506
	Anaerostipes	0.017308	0.35506
	Hymenobacter	0.01745	0.35506
	Nocardiopsis	0.018034	0.35506
	Fluviicola	0.018479	0.35506
	Kineococcus	0.021507	0.37904
	Rubritepida	0.023016	0.37904
	Segetibacter	0.023661	0.37904
	Prauserella	0.023723	0.37904
	Aerococcus	0.024795	0.37904
	Pantoea	0.025088	0.37904
	Acidovorax	0.026548	0.37904
	Roseburia	0.026549	0.37904
	Glycomyces	0.026924	0.37904
	Paeniclostridium	0.027322	0.37904
	Lachnospiraceae_NK4A136_group	0.027649	0.37904
	Dietzia	0.028911	0.37904
	Isoptericola	0.029815	0.37904
	Aureimonas	0.029999	0.37904
	Curtobacterium	0.030948	0.37904
	Phycicoccus	0.030999	0.37904
	Finegoldia	0.03299	0.39441
	Dialister	0.034582	0.40446
	Dolosigranulum	0.03686	0.42193
	Microcoleus	0.039562	0.44342
	Halomonas	0.04065	0.44632
	Rubellimicrobium	0.041604	0.44766
	Erysipelotrichaceae_UCG_003	0.044872	0.47336
	Sarcina	0.046749	0.48368
	Sporosarcina	0.049481	0.4954
	Mucilaginibacter	0.049724	0.4954
inner pinna vs axilla	Hydrogenophaga	2.2346e-05	0.012022
	Rubrivirga	0.00010249	0.014537
	Leptothrix	0.00011509	0.014537
	Bartonella	0.00012195	0.014537
	Ornithinibacter	0.0001351	0.014537
	Salana	0.00030862	0.027673
	Solanum_melongena_(eggplant)	0.00050039	0.038458
	Haemophilus	0.00065724	0.0442
	Craurococcus	0.0010521	0.062892
	Marisediminicola	0.0011745	0.063187
	Aggregatibacter	0.0013384	0.063391
	Negativicoccus	0.0014139	0.063391
	Microcoleus	0.0015474	0.064038
	Prevotellaceae_UCG_001	0.0020354	0.074131
	Anaerostipes	0.0020668	0.074131
	Hymenobacter	0.0025177	0.081947
	Ruminococcus_gauvreauii_group	0.0025894	0.081947
	Nannocystis	0.002922	0.084857
	Thermomonas	0.0029968	0.084857
	Clavibacter	0.0037446	0.086845
	Oceanobacillus	0.0037455	0.086845
	Butyrivibrio	0.003753	0.086845
	Hydrotalea	0.003842	0.086845
	Desulfovibrio	0.0039916	0.086845
	Achromobacter	0.0040355	0.086845
	Skermanella	0.0044437	0.091951
	Acidovorax	0.0046419	0.092495
	Rubritepida	0.0058254	0.11193
	Flexibacter	0.0060794	0.11278
	Ornithinimicrobium	0.0066636	0.1195
	Phascolarctobacterium	0.0072059	0.12246
	Pseudoclavibacter	0.0073639	0.12246
	Saccharopolyspora	0.0075116	0.12246
	Planococcus	0.008526	0.13491
	Senegalimassilia	0.0093183	0.14212
	Aliicoccus	0.0095099	0.14212
	Sanguibacter	0.01	0.14226
	Defluviicoccus	0.010048	0.14226
	Aureimonas	0.01107	0.15271
	Tatumella	0.012467	0.16681
	Phormidium	0.012712	0.16681
	Cryobacterium	0.013329	0.17074
	Delftia	0.014077	0.17612
	Rubellimicrobium	0.014912	0.18233
	Deinococcus	0.01732	0.20224
	Ruminococcus_2	0.017405	0.20224
	Leptolyngbya_RV74	0.017668	0.20224
	Roseomonas	0.019103	0.21107
	Turicibacter	0.019224	0.21107
	Pantoea	0.020133	0.2147
	Ruminococcaceae_UCG_002	0.020486	0.2147
	Ahrensia	0.020752	0.2147
	Veillonella	0.02149	0.21814
	Pseudogymnoascus_sp	0.022629	0.22296
	Ramlibacter	0.022821	0.22296
	Shinella	0.023286	0.22296
	Dyadobacter	0.023931	0.22296
	Ruminiclostridium_6	0.024036	0.22296
	OM43_clade	0.024575	0.22409
	Enterorhabdus	0.027161	0.24236
	Xylophilus	0.027708	0.24236
	Prevotella_2	0.02793	0.24236
	Nonomuraea	0.028899	0.24679
	Tabrizicola	0.030071	0.25215
	Clostridium_sensu_stricto_13	0.030464	0.25215
	Nocardiopsis	0.032798	0.26736
	Brevundimonas	0.034528	0.27588
	Terrimonas	0.035655	0.27588
	Brochothrix	0.035924	0.27588
	Candidatus_Saccharimonas	0.03648	0.27588
	Finegoldia	0.037132	0.27588
	Pseudoxanthomonas	0.037295	0.27588
	Salinispora	0.037434	0.27588
	Aeromicrobium	0.038351	0.27882
	Isoptericola	0.039599	0.28223
	Blastococcus	0.039869	0.28223
	Rathayibacter	0.040866	0.28553
	Candidatus_Microthrix	0.041684	0.28751
	uncultured_actinobacterium	0.044142	0.30062
	Bifidobacterium	0.046133	0.31024
	Dialister	0.049035	0.32569
inner pinna vs abdomen	Pseudoclavibacter	0.00040004	0.10018
	Hylemonella	0.00048845	0.10018
	Luteococcus	0.00055862	0.10018
	Solanum_melongena_(eggplant)	0.0010278	0.10431
	Microcoleus	0.0011109	0.10431
	Dyadobacter	0.0013634	0.10431
	Caulobacter	0.0014425	0.10431
	Leuconostoc	0.0017421	0.10431
	Ornithinibacter	0.001745	0.10431
	RB41	0.0025299	0.11206
	Arenimonas	0.0026614	0.11206
	Opitutus	0.0027526	0.11206
	Turicella	0.0028667	0.11206
	Anoxybacillus	0.0029161	0.11206
	Negativicoccus	0.0033692	0.12039
	Ewingella	0.0035805	0.12039
	Adhaeribacter	0.0044205	0.1399
	Tychonema_CCAP_1459_11B	0.0048825	0.14593
	Microcoleus_SAG_1449_1a	0.0065431	0.16163
	Gemmatirosa	0.0066661	0.16163
	Terrimonas	0.0067269	0.16163
	Pseudaminobacter	0.0069517	0.16163
	Hydrotalea	0.0069559	0.16163
	MND1	0.0083628	0.16163
	Terrabacter	0.0084533	0.16163
	Ruminiclostridium	0.0084664	0.16163
	Haemophilus	0.0087755	0.16163
	Ramlibacter	0.0088215	0.16163
	Flavisolibacter	0.0088952	0.16163
	Conchiformibius	0.0091769	0.16163
	Candidatus_Microthrix	0.0094969	0.16163
	Aggregatibacter	0.0096136	0.16163
	Phormidium	0.010365	0.16261
	Corynebacterium	0.010978	0.16261
	Dermatophilus	0.011027	0.16261
	Thermoflavimicrobium	0.011036	0.16261
	Herbinix	0.011305	0.16261
	Craurococcus	0.011485	0.16261
	Nocardiopsis	0.012709	0.17484
	Subgroup_10	0.012999	0.17484
	Kineococcus	0.013398	0.17581
	Prevotella_1	0.015214	0.18981
	Glycomyces	0.015409	0.18981
	Thermomonas	0.015921	0.18981
	Sporocytophaga	0.016171	0.18981
	Rhodoferax	0.01642	0.18981
	Saccharopolyspora	0.016725	0.18981
	Acidovorax	0.017352	0.18981
	Stenotrophomonas	0.017422	0.18981
	Rubrivirga	0.017641	0.18981
	Demequina	0.018052	0.19043
	Lactococcus	0.018454	0.19093
	Rhodobacter	0.019339	0.19487
	Aliicoccus	0.01956	0.19487
	IMCC26207	0.021324	0.20491
	Alloprevotella	0.021329	0.20491
	Pajaroellobacter	0.021958	0.20724
	Desulfuromonas	0.022342	0.20724
	Stenotrophobacter	0.024115	0.2199
	Acidibacter	0.024912	0.22338
	uncultured_Rubrobacteria_bacterium	0.027443	0.23638
	Leptothrix	0.028827	0.23638
	Conexibacter	0.028944	0.23638
	Pseudolabrys	0.029186	0.23638
	metagenome	0.029345	0.23638
	Bradyrhizobium	0.029633	0.23638
	Caldicoprobacter	0.029665	0.23638
	Ruminococcaceae_UCG_014	0.029877	0.23638
	Altererythrobacter	0.03043	0.23727
	Rubritepida	0.031447	0.24169
	Hydrogenispora	0.032045	0.24282
	Peptoniphilus	0.033651	0.25145
	Candidatus_Alysiosphaera	0.034798	0.25567
	CL500_29_marine_group	0.035374	0.25567
	Erysipelotrichaceae_UCG_003	0.035721	0.25567
	Rhodoplanes	0.036117	0.25567
	Spirosoma	0.036939	0.25809
	Ornithinimicrobium	0.037813	0.2607
	Eubacterium_hallii_group	0.038281	0.2607
	Aeromicrobium	0.039855	0.26638
	Lutispora	0.040544	0.26638
	Desmonostoc_PCC_7422	0.040601	0.26638
	Ilumatobacter	0.043189	0.27364
	Anaeromyxobacter	0.043215	0.27364
	Sphingorhabdus	0.044012	0.27364
	Ruminiclostridium_1	0.044133	0.27364
	Thermomonospora	0.044457	0.27364
	Shinella	0.044759	0.27364
	Nannocystis	0.046194	0.27661
	OM60(NOR5)_clade	0.046984	0.27661
	Solirubrobacter	0.047213	0.27661
	Ammoniphilus	0.047301	0.27661
	OM27_clade	0.048597	0.28113
inner pinna vs perianal region	Phascolarctobacterium	1.9245e-07	0.00010354
	Ruminococcus_torques_group	5.7738e-07	0.00014021
	Erysipelatoclostridium	1.0145e-06	0.00014021
	Acidaminococcus	1.0425e-06	0.00014021
	Ruminococcus_gnavus_group	3.4368e-06	0.0003698
	Erysipelotrichaceae_UCG_003	6.8701e-06	0.00061602
	Slackia	3.1039e-05	0.0023856
	Peptoclostridium	0.00014738	0.0091958
	Conchiformibius	0.00015383	0.0091958
	Flavonifractor	0.00018008	0.0095934
	Ruminococcus_gauvreauii_group	0.00019615	0.0095934
	Peptococcus	0.00022563	0.0096339
	Alloprevotella	0.00023279	0.0096339
	Blautia	0.00037101	0.013523
	Pseudoclavibacter	0.00039197	0.013523
	Sarcina	0.00040217	0.013523
	Enterococcus	0.0005509	0.017434
	Curtobacterium	0.00080127	0.023425
	Turicibacter	0.00082727	0.023425
	Solanum_melongena_(eggplant)	0.00099843	0.026349
	Faecalitalea	0.0010532	0.026349
	Anaerococcus	0.0010775	0.026349
	Noviherbaspirillum	0.0013443	0.031444
	Parabacteroides	0.0014484	0.032467
	Faecalibacterium	0.0015127	0.032553
	Helicobacter	0.0022706	0.040991
	Megasphaera	0.0022836	0.040991
	Treponema_2	0.002326	0.040991
	Catenibacterium	0.0023274	0.040991
	Pseudorhodoferax	0.0023552	0.040991
	Collinsella	0.0024296	0.040991
	Lachnospiraceae_NK4A136_group	0.0024381	0.040991
	Turicella	0.0027782	0.044859
	Prevotella	0.002835	0.044859
	Ruminiclostridium_5	0.0029544	0.045413
	Negativicoccus	0.0031378	0.046892
	Proteus	0.0039041	0.056768
	Lachnoclostridium	0.0042297	0.059883
	Phycicola	0.0044437	0.0613
	Neisseria	0.0047096	0.062627
	Taibaiella	0.0047727	0.062627
	Prevotellaceae_UCG_003	0.0063048	0.080513
	Pasteurella	0.006435	0.080513
	Ruminococcaceae_UCG_008	0.0066153	0.080886
	Hydrotalea	0.0069559	0.083162
	Friedmanniella	0.0071952	0.084152
	Kineosporia	0.0073891	0.084581
	Caulobacter	0.0075739	0.084891
	Romboutsia	0.0080225	0.088084
	Parvimonas	0.0084747	0.091188
	Limnobacter	0.0089502	0.092915
	Stenotrophomonas	0.0093019	0.092915
	Microcoleus_PCC_7113	0.0093253	0.092915
	Streptococcus	0.0093961	0.092915
	Lacunisphaera	0.009513	0.092915
	Prevotella_7	0.0096715	0.092915
	Acinetobacter	0.010871	0.10261
	Terrabacter	0.011376	0.10549
	Desulfovibrio	0.011787	0.10549
	Aetherobacter	0.011851	0.10549
	Nocardiopsis	0.011961	0.10549
	Megamonas	0.012539	0.10881
	Tyzzerella_3	0.01458	0.12451
	Saccharopolyspora	0.015062	0.12661
	Glycomyces	0.015409	0.12754
	Sphingobacterium	0.016127	0.13146
	Desmonostoc_PCC_6302	0.019398	0.15446
	Filifactor	0.019523	0.15446
	Cellvibrio	0.019925	0.15536
	Herpetosiphon	0.020459	0.15724
	Tetrasphaera	0.021383	0.16047
	Enterobacter	0.021475	0.16047
	Prevotella_9	0.022754	0.16769
	Phaselicystis	0.02401	0.17456
	Brevibacterium	0.02454	0.17603
	Ruminococcaceae_UCG_005	0.025257	0.1778
	Micrococcus	0.025447	0.1778
	Bergeyella	0.026957	0.18593
	Gemella	0.027375	0.18643
	Mucilaginibacter	0.027983	0.18819
	Clostridium_sensu_stricto_1	0.028731	0.19083
	Micropruina	0.029847	0.19583
	Luteibacter	0.030283	0.19629
	Stenotrophobacter	0.031581	0.20227
	Propionibacterium	0.032197	0.20347
	Planctomyces	0.032526	0.20347
	Peptoniphilus	0.033651	0.2081
	Massilia	0.034305	0.20842
	Erythrobacter	0.034479	0.20842
	Salinibacterium	0.035831	0.21419
	Sanguibacter	0.037765	0.22327
	Sphingobium	0.03884	0.22568
	Subgroup_10	0.039011	0.22568
	Ruminiclostridium	0.041016	0.23262
	Quadrisphaera	0.041077	0.23262
	Macrococcus	0.04189	0.23476
	Gemmobacter	0.042428	0.23532
	Planomicrobium	0.044807	0.24598
	Tychonema_CCAP_1459_11B	0.045857	0.2492
	Xanthomonas	0.047026	0.2495
	Kocuria	0.047134	0.2495
	Verrucomicrobium	0.047302	0.2495
	Corynebacterium	0.049013	0.25601
inner pinna vs interdigital area	Phormidium	8.1894e-06	0.0044059
	Opitutus	6.397e-05	0.0093826
	Hydrogenophaga	6.5959e-05	0.0093826
	Ornithinibacter	6.9759e-05	0.0093826
	Rubrivirga	9.8993e-05	0.010652
	Nitrosospira	0.00012746	0.011429
	Thermomonas	0.00019868	0.01527
	Xylophilus	0.0002332	0.015683
	Lysobacter	0.00027594	0.015935
	Eubacterium_hallii_group	0.00029619	0.015935
	Microcoleus	0.0003756	0.01756
	OPS_17	0.00039801	0.01756
	Pseudoxanthomonas	0.0004243	0.01756
	Ahrensia	0.00046086	0.01771
	Rhodovastum	0.00068695	0.024227
	Methylotenera	0.00072051	0.024227
	Acidovorax	0.00078897	0.024969
	Arenimonas	0.00087979	0.026296
	Nannocystis	0.00098972	0.028025
	Tabrizicola	0.0011162	0.030026
	Flavisolibacter	0.0014237	0.036474
	Pseudoclavibacter	0.001698	0.041525
	Defluviicoccus	0.0025578	0.059831
	Haemophilus	0.0028154	0.063113
	Ruminococcaceae_UCG_014	0.0029358	0.063179
	Turicibacter	0.0032018	0.064153
	Treponema_2	0.0032196	0.064153
	Solanum_melongena_(eggplant)	0.0034037	0.0654
	Pseudorhodoferax	0.0039301	0.07291
	Rubritepida	0.0044853	0.080436
	Marisediminicola	0.0060279	0.10138
	Faecalibacterium	0.0061433	0.10138
	Propionibacterium	0.0063191	0.10138
	Desulfosporosinus	0.0064071	0.10138
	Acinetobacter	0.006901	0.10608
	Xanthomonas	0.0076661	0.11041
	Ornithinimicrobium	0.0079843	0.11041
	Turicella	0.0081831	0.11041
	Rubellimicrobium	0.0082661	0.11041
	Negativicoccus	0.0083186	0.11041
	Polaromonas	0.008414	0.11041
	Solibacillus	0.010689	0.13692
	Brevundimonas	0.011331	0.14177
	uncultured_microorganism	0.012105	0.14801
	Anaerosporobacter	0.012381	0.14803
	Aureimonas	0.013015	0.15222
	Parvimonas	0.013757	0.15747
	Gemella	0.014446	0.15919
	Psychrobacter	0.014563	0.15919
	Demequina	0.014794	0.15919
	Sediminibacterium	0.015872	0.16693
	Desulfovibrio	0.016134	0.16693
	Hydrotalea	0.016656	0.16908
	Candidatus_Xiphinematobacter	0.017068	0.17005
	Friedmanniella	0.018247	0.17849
	Chthoniobacter	0.019911	0.18952
	Campylobacter	0.020435	0.18952
	Limnobacter	0.021191	0.18952
	Skermanella	0.022142	0.18952
	Gemmobacter	0.022145	0.18952
	Rhodobacter	0.022487	0.18952
	Persicitalea	0.022546	0.18952
	Luteolibacter	0.022848	0.18952
	Capnocytophaga	0.023361	0.18952
	Stenotrophomonas	0.023468	0.18952
	Alloprevotella	0.02357	0.18952
	Planomicrobium	0.023601	0.18952
	Corynebacterium	0.02484	0.19653
	Dyadobacter	0.026145	0.20386
	Nocardiopsis	0.026638	0.20473
	Devosia	0.027124	0.20553
	Ferruginibacter	0.027942	0.20879
	Microlunatus	0.029084	0.21187
	Anaerococcus	0.029142	0.21187
	Lautropia	0.030758	0.22064
	Glycomyces	0.031669	0.22177
	Saccharopolyspora	0.03174	0.22177
	Ezakiella	0.032442	0.22377
	Ramlibacter	0.033806	0.23022
	Sorangium	0.035527	0.23892
	Cryobacterium	0.036073	0.23951
	Bradyrhizobium	0.036506	0.23951
	Curtobacterium	0.038286	0.24817
	Phyllobacterium	0.041259	0.26425
	Nakamurella	0.044784	0.28091
	Microvirga	0.044904	0.28091
	Pantoea	0.046466	0.28734
	Microbacterium	0.049084	0.30008
dorsal back vs axilla	Hydrogenophaga	1.9348e-05	0.0095923
	Zasmidium_cellare	3.5659e-05	0.0095923
	Leptothrix	0.00010321	0.015608
	Ornithinibacter	0.00012364	0.015608
	Serratia	0.00014505	0.015608
	Dorea	0.00028941	0.025951
	Alistipes	0.00059276	0.045558
	Achromobacter	0.0011729	0.078878
	Prevotellaceae_UCG_001	0.0016655	0.099557
	Paenirhodobacter	0.0020991	0.11293
	Rikenellaceae_RC9_gut_group	0.0024092	0.11783
	1174_901_12	0.0028968	0.12676
	Yonghaparkia	0.0031591	0.12676
	Methylocella	0.0036522	0.12676
	Oceanobacillus	0.0037455	0.12676
	Pseudoxanthomonas	0.0041159	0.12676
	Clavibacter	0.00421	0.12676
	Desulfovibrio	0.0042411	0.12676
	Ruminococcus_gauvreauii_group	0.0045677	0.12934
	Halomonas	0.0049597	0.13342
	Paeniclostridium	0.0053972	0.13827
	Flexibacter	0.0060794	0.14246
	Senegalimassilia	0.0063246	0.14246
	Bartonella	0.0063552	0.14246
	Turicibacter	0.0068205	0.14678
	Scopulibacillus	0.0082958	0.15713
	Aliicoccus	0.0083405	0.15713
	Patulibacter	0.0084986	0.15713
	Eubacterium_hallii_group	0.0086913	0.15713
	Jonquetella	0.0087619	0.15713
	Planococcus	0.01073	0.18622
	Clostridium_sensu_stricto_13	0.012521	0.20425
	Cellvibrio	0.012528	0.20425
	Collinsella	0.013927	0.21577
	Subdoligranulum	0.014037	0.21577
	Dietzia	0.014668	0.21921
	Defluviicoccus	0.016335	0.23275
	Bosea	0.017396	0.23275
	Haemophilus	0.017461	0.23275
	Segetibacter	0.017749	0.23275
	Ahrensia	0.017954	0.23275
	Myxococcus	0.018235	0.23275
	Alkanindiges	0.018603	0.23275
	Enterorhabdus	0.019376	0.23692
	Bdellovibrio	0.021064	0.24838
	Hydrotalea	0.021237	0.24838
	Phycicoccus	0.021983	0.25164
	Fluviicola	0.023326	0.25617
	Tetrasphaera	0.023332	0.25617
	Phormidium	0.024436	0.25679
	Butyrivibrio	0.024811	0.25679
	Xylophilus	0.02482	0.25679
	Prevotella_6	0.025642	0.26029
	Ruminococcus_2	0.02803	0.276
	Bifidobacterium	0.028216	0.276
	Tabrizicola	0.030071	0.28518
	Ruminiclostridium_6	0.030214	0.28518
	Roseburia	0.035096	0.32554
	Sandaracinus	0.036102	0.3292
	Enterococcus	0.038107	0.3353
	Tepidimicrobium	0.038296	0.3353
	Salana	0.03864	0.3353
	Bacteroides	0.042119	0.35652
	Sporosarcina	0.042411	0.35652
	Enterobacter	0.044814	0.37092
	Dolosigranulum	0.04595	0.37456
	Thermoactinomyces	0.047102	0.37641
	Longimicrobium	0.047576	0.37641
dorsal back vs abdomen	Zasmidium_cellare	4.6028e-05	0.024763
	Serratia	0.00033991	0.091437
	Dorea	0.00069971	0.10414
	Subdoligranulum	0.0010901	0.10414
	Alistipes	0.001194	0.10414
	Thermoflavimicrobium	0.0014936	0.10414
	Ornithinibacter	0.0015877	0.10414
	Luteococcus	0.0016498	0.10414
	Leuconostoc	0.0017421	0.10414
	Herbinix	0.0019808	0.10604
	Tychonema_CCAP_1459_11B	0.0023889	0.10604
	Sphingopyxis	0.0024816	0.10604
	Opitutus	0.0025624	0.10604
	Anoxybacillus	0.0029161	0.11206
	Anaeromyxobacter	0.0033505	0.12017
	Ewingella	0.0035805	0.12039
	Sporosarcina	0.0044908	0.14212
	Microcoleus_SAG_1449_1a	0.0049645	0.14399
	Sporacetigenium	0.0052939	0.14399
	Hydrogenispora	0.0057758	0.14399
	Sphaerisporangium	0.0060084	0.14399
	Pseudaminobacter	0.0064859	0.14399
	Turicella	0.0068874	0.14399
	Caulobacter	0.007226	0.14399
	Pseudolabrys	0.0073605	0.14399
	uncultured_Rubrobacteria_bacterium	0.0076729	0.14399
	Lutispora	0.0076917	0.14399
	Hylemonella	0.0079987	0.14399
	Yonghaparkia	0.0080137	0.14399
	1174_901_12	0.0080293	0.14399
	Nitrospira	0.008902	0.15449
	IMCC26207	0.0097775	0.16438
	Paenibacillus	0.010648	0.17359
	Lachnospiraceae_NK4A136_group	0.011675	0.18474
	OM27_clade	0.012277	0.18872
	RB41	0.012807	0.19112
	Chryseolinea	0.013144	0.19112
	Intrasporangium	0.013979	0.19547
	Sporocytophaga	0.014451	0.19547
	Laceyella	0.014743	0.19547
	Dactylosporangium	0.015169	0.19547
	Tatumella	0.015528	0.19547
	Rhizocola	0.016047	0.19547
	Pseudarthrobacter	0.016143	0.19547
	Ammoniphilus	0.01635	0.19547
	Rhodobacter	0.017118	0.2002
	Propionicicella	0.018928	0.21667
	Aliicoccus	0.01956	0.21849
	Arenimonas	0.0199	0.21849
	Peredibacter	0.02125	0.22555
	Acidothermus	0.021498	0.22555
	Jonquetella	0.0218	0.22555
	Desmonostoc_PCC_7422	0.022602	0.22943
	uncultured_Chloroflexi_bacterium	0.023874	0.23527
	Phormidium	0.024181	0.23527
	Dietzia	0.024489	0.23527
	Lactococcus	0.02545	0.23916
	Leptothrix	0.026071	0.23916
	Gemmatirosa	0.026227	0.23916
	Labrys	0.027242	0.23919
	Desulfuromonas	0.027764	0.23919
	MND1	0.028061	0.23919
	Cellvibrio	0.02807	0.23919
	Aerococcus	0.029662	0.23919
	Caldicoprobacter	0.029665	0.23919
	Roseimicrobium	0.03023	0.23919
	Tetrasphaera	0.031879	0.23919
	Pir4_lineage	0.032056	0.23919
	Reyranella	0.032144	0.23919
	Fictibacillus	0.032368	0.23919
	Sphingorhabdus	0.035661	0.23919
	Ruminiclostridium_1	0.035768	0.23919
	Pedomicrobium	0.035772	0.23919
	Thermomonospora	0.036054	0.23919
	Ilumatobacter	0.036069	0.23919
	Bradyrhizobium	0.036104	0.23919
	Hydrotalea	0.036194	0.23919
	Actinomadura	0.036525	0.23919
	Hamadaea	0.037068	0.23919
	Pajaroellobacter	0.037082	0.23919
	SH_PL14	0.037203	0.23919
	Acidibacter	0.038332	0.23919
	Micromonospora	0.038399	0.23919
	CL500_29_marine_group	0.038445	0.23919
	metagenome	0.038492	0.23919
	Terrabacter	0.03895	0.23919
	Subgroup_10	0.039043	0.23919
	Mesorhizobium	0.039123	0.23919
	Bosea	0.039938	0.24142
	Adhaeribacter	0.041937	0.24835
	Haliangium	0.042007	0.24835
	Desmonostoc_PCC_6302	0.042982	0.25135
	uncultured_compost_bacterium	0.043746	0.25307
	Pseudoxanthomonas	0.045051	0.25784
	Streptomyces	0.046036	0.25888
	Kribbella	0.046195	0.25888
	OM60(NOR5)_clade	0.046984	0.26022
	Dyadobacter	0.047401	0.26022
	Stenotrophobacter	0.049508	0.26797
	Altererythrobacter	0.049936	0.26797
dorsal back vs perianal region	Erysipelatoclostridium	4.3877e-07	0.00023606
	Ruminococcus_torques_group	1.2449e-06	0.00033031
	Alloprevotella	1.8419e-06	0.00033031
	Ruminococcus_gnavus_group	3.0543e-06	0.00041081
	Slackia	1.5477e-05	0.0016653
	Phascolarctobacterium	6.7142e-05	0.0060204
	Flavonifractor	0.00013201	0.010146
	Collinsella	0.00015952	0.010345
	Zasmidium_cellare	0.00017306	0.010345
	Turicibacter	0.00020493	0.011025
	Acidaminococcus	0.0002317	0.011332
	Ruminococcus_gauvreauii_group	0.00031082	0.013577
	Serratia	0.00032808	0.013577
	Peptococcus	0.00054132	0.020802
	Dorea	0.00069971	0.025096
	Erysipelotrichaceae_UCG_003	0.00091556	0.030656
	Subdoligranulum	0.0010365	0.030656
	Peptoclostridium	0.0010553	0.030656
	Blautia	0.0010827	0.030656
	Parabacteroides	0.0011857	0.031444
	Conchiformibius	0.0012921	0.031444
	Pseudorhodoferax	0.0012974	0.031444
	Noviherbaspirillum	0.0013443	0.031444
	Dialister	0.0014037	0.031466
	Enterococcus	0.0015393	0.033125
	Proteus	0.001719	0.03557
	Faecalitalea	0.0022593	0.04502
	Catenibacterium	0.0024975	0.046531
	Alkanindiges	0.0025779	0.046531
	Friedmanniella	0.0026397	0.046531
	Ruminiclostridium_5	0.0026811	0.046531
	Pasteurella	0.0039567	0.064415
	Filifactor	0.0039665	0.064415
	Massilia	0.0041386	0.064415
	Finegoldia	0.0041906	0.064415
	Phycicola	0.0045241	0.06761
dorsal back vs interdigital area	Phormidium	1.463e-05	0.0035568
	Gemmobacter	2.4492e-05	0.0035568
	Pseudoxanthomonas	2.4797e-05	0.0035568
	Hydrogenophaga	3.1423e-05	0.0035568
	Opitutus	3.3056e-05	0.0035568
[truncated: 579 more rows]

## Sheet: Tab 9 alfa-diversity
Alpha-diversity analysis - healthy skin
Pairwise comparisons	Statistics	P-value	FDR
perianal_region vs nose	-0.38623	0.7083	0.80526
perianal_region vs interdigital_area	-3.9612	0.013968	0.15216
perianal_region vs inner_pinna	-0.69631	0.5041	0.70574
perianal_region vs dorsal_back	-3.164	0.019433	0.15216
perianal_region vs chin	0.29781	0.77475	0.80526
perianal_region vs axilla	-3.076	0.016149	0.15216
perianal_region vs abdomen	-2.4283	0.041729	0.15216
nose vs interdigital_area	-3.0039	0.027432	0.15216
nose vs inner_pinna	-0.31896	0.7564	0.80526
nose vs dorsal_back	-2.3849	0.048908	0.15216
nose vs chin	0.58807	0.5735	0.74016
nose vs axilla	-2.4151	0.040302	0.15216
nose vs abdomen	-1.8484	0.098172	0.19767
inner_pinna vs interdigital_area	-2.261	0.070357	0.17909
inner_pinna vs axilla	-1.8638	0.098835	0.19767
dorsal_back vs interdigital_area	-0.91624	0.39159	0.63184
dorsal_back vs inner_pinna	2091016	0.12432	0.23206
dorsal_back vs chin	17930	0.056765	0.15894
dorsal_back vs axilla	-0.40491	0.69764	0.80526
chin vs interdigital_area	-2.9123	0.041618	0.15216

## Sheet: Tab 10 beta-diversity
Beta-diversity analysis - healthy skin
Pairwise comparisons	F-value	R-squared	P-value	FDR
perianal_region vs nose	1.6655	0.15071	0.105	0.17294
perianal_region vs abdomen	2.0097	0.19627	0.069	0.15
perianal_region vs dorsal_back	3.1693	0.26043	0.001	0.028
perianal_region vs chin	2.1555	0.21225	0.074	0.15
perianal_region vs inner_pinna	2.2242	0.19603	0.011	0.077
perianal_region vs axilla	3.1831	0.28464	0.008	0.074667
perianal_region vs interdigital_area	4.1823	0.37401	0.007	0.074667
nose vs abdomen	1.1705	0.11509	0.354	0.55067
nose vs dorsal_back	1.8637	0.15594	0.068	0.15
nose vs chin	0.57248	0.059805	0.745	0.77259
nose vs inner_pinna	1.0687	0.096553	0.417	0.5894
nose vs axilla	2.122	0.19079	0.056	0.15
nose vs interdigital_area	3.0252	0.27439	0.031	0.1085
abdomen vs dorsal_back	0.73927	0.075906	0.681	0.76354
abdomen vs chin	1.6904	0.18061	0.088	0.16427
abdomen vs inner_pinna	0.7394	0.075919	0.688	0.76354
abdomen vs axilla	0.32467	0.039001	0.862	0.862
abdomen vs interdigital_area	0.91392	0.11548	0.577	0.71583
dorsal_back vs chin	2.6172	0.22699	0.024	0.096
dorsal_back vs inner_pinna	0.99702	0.090663	0.474	0.632
