# Supplementary material for: The skin microbiome on healthy and inflammatory altered canine skin determined by next generation sequencing
Source: Front Microbiol. 2025 Feb 27;16:1528747. doi: 10.3389/fmicb.2025.1528747 (PMC11903403; doi:10.3389/fmicb.2025.1528747)
Supplement: Supplementary file 2 [file Table_2.XLSX]

## Sheet: Tab 1 Phyla
Mean relative abundance of bacterial phyla on inflammatory skin
	Average	SD
Acidobacteria	0.003	0.004
Actinobacteria	0.118	0.119
Bacteroidetes	0.043	0.04
Chloroflexi	0.005	0.007
Cyanobacteria	0.014	0.017
Deinococcus_Thermus	0.003	0.004
Firmicutes	0.528	0.294
Fusobacteria	0.008	0.013
Others	0.009	0.009
Patescibacteria	0.005	0.007
Proteobacteria	0.263	0.276

## Sheet: Tab 2 Famlies
Mean relative abundance of bacterial families on inflammatory skin
	Average	SD
Corynebacteriaceae	0.012	0.012
Micrococcaceae	0.016	0.034
Moraxellaceae	0.064	0.214
Neisseriaceae	0.045	0.083
Others	0.254	0.215
Pasteurellaceae	0.069	0.202
Propionibacteriaceae	0.023	0.053
Pseudomonadaceae	0.025	0.069
Rhodobacteraceae	0.01	0.012
Staphylococcaceae	0.46	0.327
Streptococcaceae	0.021	0.034

## Sheet: Tab 3 Genera
Mean relative abundance of bacterial genera on inflammatory skin
	Average	SD
Acinetobacter	0.0578134	0.214955
Aggregatibacter	0.0551512	0.202791
Bifidobacterium	0.0132115	0.0192528
Conchiformibius	0.0184409	0.0385614
Corynebacterium_1	0.00913237	0.0116168
Cutibacterium	0.0192798	0.0527538
Neisseria	0.0266196	0.0516491
Others	0.295842	0.248113
Pseudomonas	0.0248293	0.0688219
Staphylococcus	0.45916	0.326858
Streptococcus	0.0205201	0.0339895

## Sheet: Tab 4 Core
Core microbiome determined across all samples collected from inflammatory skin ​​
Genus	Prevalence
Staphylococcus	1
Streptococcus	0.375
Corynebacterium_1	0.375
Bifidobacterium	0.375
Bacteroides	0.375
Sphingomonas	0.3125
Porphyromonas	0.25
Neisseria	0.25
Cutibacterium	0.25
Conchiformibius	0.25
Veillonella	0.1875
Rubellimicrobium	0.1875
Pseudomonas	0.1875
Prevotella_9	0.1875
Nocardioides	0.1875
Fusobacterium	0.1875
Aggregatibacter	0.1875
Actinomyces	0.1875
Abiotrophia	0.1875
Prevotella_7	0.125
Paracoccus	0.125
Kocuria	0.125
Hymenobacter	0.125
Gemella	0.125
Enterobacter	0.125
Deinococcus	0.125
Bergeyella	0.125
Acinetobacter	0.125
Treponema_2	0.0625
Sutterella	0.0625
Solibacillus	0.0625
Rubrobacter	0.0625
Rothia	0.0625
Roseiflexus	0.0625
Pseudarthrobacter	0.0625
Prauserella	0.0625
Planococcus	0.0625
Pasteurella	0.0625
Moraxella	0.0625
Microbacterium	0.0625
Massilia	0.0625
Luteimonas	0.0625
Knoellia	0.0625
Frederiksenia	0.0625
Escherichia_Shigella	0.0625
Corynebacterium	0.0625
Cellulomonas	0.0625
Capnocytophaga	0.0625
Brochothrix	0.0625
Blautia	0.0625
Arthrobacter	0.0625
Acidiphilium	0.0625
1174_901_12	0.0625
Others	0

## Sheet: Tab 5 
List of genera with significant variation between healthy skin and skin lesions
Genus	P-values	FDR	Statistics
Micrococcus	2.4842e-07	1.6644e-05	-6.1395
Staphylococcus	4.3603e-06	0.00014607	6.9643
Brachybacterium	1.9967e-05	0.0004247	-4.8093
Variovorax	2.9937e-05	0.0004247	-4.693
Kocuria	3.51e-05	0.0004247	-4.6428
Macrococcus	3.8033e-05	0.0004247	-4.6175
Paracocccus	7.0013e-05	0.00052944	-4.4236
Massilia	7.0581e-05	0.00052944	-4.421
Phycicola	7.1118e-05	0.00052944	-4.4186
Arthrobacter	8.2347e-05	0.00055172	-4.2951
Gaiella	0.00011477	0.00066524	-4.2261
Marmoricola	0.00011915	0.00066524	-4.1444
Truepera	0.00012943	0.00066704	-4.184
Streptococcus	0.00018226	0.00087224	-4.0228
Pseudonocardia	0.00024217	0.0010817	-3.9403
Brevundimonas	0.00031969	0.0013387	-3.9035
Nakamurella	0.00039267	0.0015476	-3.8243
Clostridium_sensu_stricto_1	0.00083255	0.0030989	-3.6059
Dermacoccus	0.0023324	0.0082248	-3.2463
Solirubrobacter	0.0031252	0.010469	-3.1189
Methylobacterium	0.0034234	0.010922	-3.0611
Curtobacterium	0.003737	0.011381	-3.075
Janibacter	0.0054801	0.015964	-2.9477
Microlunatus	0.006473	0.018071	-2.8653
Nocardioides	0.0067747	0.018156	-2.8301
Blastococcus	0.0072773	0.018753	-2.8159
Peptoclostridium	0.0086445	0.020685	-2.7577
Megamonas	0.010126	0.023395	-2.6962
Thermomonas	0.012511	0.027941	-2.6111
Aeromicrobium	0.016789	0.036286	-2.4667
Mycobacterium	0.017874	0.036713	-2.4626
Lachnoclostridium	0.018082	0.036713	-2.4623

## Sheet: Tab 6
Mean relative abundances of predicted functions considering healthy skin and skin lesions at the second level of KEGG Orthology.
Skin Lesion
Trait	Trait	LS10	LS3	LS13	LS16	LS11	LS5	LS4	LS14	LS9	LS15	LS7	LS6	LS12	LS8	LS1	LS2	Mean relative abundance
09100 Metabolism	09101 Carbohydrate metabolism	0.29227	0.269146	0.259715	0.273223	0.290753	0.263458	0.26137	0.26015	0.276803	0.254581	0.237428	0.244036	0.248133	0.207728	0.274817	0.288476	0.262631
09100 Metabolism	09102 Energy metabolism	0.108447	0.112036	0.115679	0.109296	0.103003	0.113906	0.114402	0.112275	0.106978	0.120924	0.119469	0.125012	0.116651	0.125859	0.106504	0.103638	0.11338
09100 Metabolism	09103 Lipid metabolism	0.0637111	0.0565872	0.062616	0.0637786	0.0691109	0.0620256	0.0616021	0.0627801	0.0669855	0.061911	0.063287	0.0591128	0.0587092	0.0730764	0.0687108	0.0688671	0.0639295
09100 Metabolism	09104 Nucleotide metabolism	0.0726158	0.079532	0.0675252	0.0687269	0.0724036	0.0682195	0.0715792	0.0643292	0.0705062	0.0734909	0.0668699	0.069818	0.0680392	0.065097	0.0689259	0.0717937	0.069967
09100 Metabolism	09105 Amino acid metabolism	0.193572	0.182038	0.202636	0.201502	0.198321	0.201087	0.195717	0.207377	0.200368	0.196689	0.201115	0.196833	0.203606	0.207821	0.201381	0.198878	0.199309
09100 Metabolism	09106 Metabolism of other amino acids	0.0384496	0.037384	0.0423831	0.0416786	0.0410143	0.0419257	0.0411686	0.0416787	0.0412987	0.0408097	0.0429588	0.0423431	0.0415252	0.0389449	0.0422008	0.0412125	0.041061
09100 Metabolism	09107 Glycan biosynthesis and metabolism	0.0269699	0.0455524	0.0270847	0.0278321	0.0228516	0.0310595	0.0347321	0.0272361	0.0257908	0.0339262	0.0307829	0.0356999	0.0347138	0.0292865	0.0229704	0.0228869	0.029961
09100 Metabolism	09108 Metabolism of cofactors and vitamins	0.11298	0.138878	0.113352	0.110198	0.110502	0.112373	0.116118	0.10982	0.112026	0.120859	0.118151	0.121189	0.118879	0.112913	0.112109	0.110635	0.115686
09100 Metabolism	09109 Metabolism of terpenoids and polyketides	0.0265397	0.0207938	0.0289446	0.0284763	0.0283098	0.0280968	0.0281495	0.0303641	0.0288339	0.0268037	0.0292054	0.0271035	0.0278431	0.0249577	0.0287703	0.0284479	0.0276025
09100 Metabolism	09110 Biosynthesis of other secondary metabolites	0.0269102	0.0327328	0.0330108	0.0323986	0.0247868	0.0343492	0.0352502	0.0350749	0.0285081	0.0368115	0.033297	0.0389977	0.0372255	0.0234854	0.0258384	0.0252206	0.0314936
09100 Metabolism	09111 Xenobiotics biodegradation and metabolism	0.0375347	0.0253193	0.0470539	0.0428895	0.0389443	0.0435003	0.0399113	0.0489144	0.0419015	0.0331931	0.0574355	0.039855	0.044675	0.0908313	0.0477727	0.0399441	0.0449797
Healthy skin
Trait	Trait	LS17	LS18	LS19	LS20	LS21	LS22	LS23	AX1	AX3	AX4	AX5	AX6	AX7	AX8	BAS1	BAS2	BAS3	BAS4	BAS5	BAS7	BIA1	BIA2	BIA3	BIA4	BIA5	BIA6	BIA7	BIA8	BJU1	BJU2	BJU3	BJU4	BJU6	BJU7	BJU8	DAR1	DAR2	DAR3	DAR4	DAR5	DAR6	DAR8	Mean relative abundance
09100 Metabolism	09101 Carbohydrate metabolism	0.24838	0.250205	0.24972	0.238501	0.248227	0.248083	0.259814	0.271768	0.243176	0.254278	0.242962	0.246894	0.325873	0.253817	0.265213	0.293529	0.257424	0.260845	0.252868	0.28351	0.253635	0.263619	0.275148	0.261044	0.264864	0.267445	0.298649	0.251569	0.265449	0.274104	0.275543	0.253733	0.261567	0.279315	0.24706	0.280688	0.255446	0.268169	0.270918	0.250552	0.256105	0.247368	0.262631
09100 Metabolism	09102 Energy metabolism	0.114649	0.113684	0.112127	0.11374	0.113873	0.114069	0.115942	0.114728	0.120974	0.117498	0.118306	0.120636	0.111898	0.117498	0.122859	0.100455	0.105705	0.111677	0.11359	0.120781	0.12283	0.113198	0.1059	0.118906	0.112174	0.111613	0.106303	0.113344	0.124203	0.115699	0.105215	0.113372	0.113251	0.114673	0.1148	0.1161	0.117896	0.112905	0.108684	0.111975	0.114172	0.112187	0.11338
09100 Metabolism	09103 Lipid metabolism	0.0633692	0.0626638	0.063331	0.0644389	0.0629014	0.0632006	0.0571654	0.0556315	0.058827	0.0579942	0.0604992	0.0586151	0.0542049	0.0590057	0.0592412	0.0614307	0.0538333	0.0589095	0.058521	0.0542515	0.0624138	0.0584346	0.0577565	0.0574003	0.0581005	0.0566532	0.0627521	0.0612831	0.0459414	0.0514313	0.0590342	0.0596885	0.0573029	0.0491865	0.0623795	0.0585365	0.0576481	0.0588704	0.0601162	0.0624671	0.0606718	0.0630307	0.0639295
09100 Metabolism	09104 Nucleotide metabolism	0.0578407	0.0647438	0.0585826	0.0591241	0.0604635	0.0579676	0.0708138	0.0755626	0.0718468	0.0720027	0.0660247	0.0703298	0.0777701	0.0665675	0.0804978	0.0826265	0.0758527	0.0678754	0.0719604	0.0771086	0.0738625	0.0757247	0.0675913	0.0761635	0.0686639	0.070927	0.087587	0.0668921	0.083148	0.0764345	0.0683979	0.0673491	0.0721882	0.0742399	0.0622932	0.0832304	0.0724405	0.0708947	0.0733606	0.0626922	0.0681693	0.0611955	0.069967
09100 Metabolism	09105 Amino acid metabolism	0.211631	0.207075	0.212836	0.210367	0.211271	0.212844	0.194174	0.185667	0.196736	0.198144	0.206338	0.199113	0.173256	0.200038	0.188482	0.180887	0.20981	0.206106	0.19952	0.171368	0.20136	0.197583	0.201704	0.196577	0.197985	0.194607	0.170258	0.210098	0.197317	0.194968	0.21308	0.206648	0.200907	0.186473	0.212133	0.18367	0.198869	0.202522	0.200082	0.212323	0.20364	0.214768	0.199309
09100 Metabolism	09106 Metabolism of other amino acids	0.0425626	0.0424487	0.0433051	0.0449942	0.0427477	0.0427419	0.0395737	0.0390932	0.0408683	0.0401532	0.0429324	0.0412357	0.0348528	0.0415068	0.0391989	0.0368161	0.0415159	0.0412647	0.0402849	0.0388259	0.0385408	0.0395945	0.0416099	0.0399295	0.0413987	0.040354	0.0365432	0.0425599	0.0355716	0.0312145	0.0417019	0.041561	0.0408608	0.0357578	0.0428246	0.0402828	0.040622	0.0413677	0.0392833	0.0430976	0.0417292	0.0435947	0.041061
09100 Metabolism	09107 Glycan biosynthesis and metabolism	0.0247613	0.0285664	0.0253164	0.0285541	0.0276791	0.0256694	0.039555	0.0519315	0.0365674	0.035484	0.0318129	0.0354742	0.0373539	0.037192	0.0340593	0.0408171	0.0329499	0.0314553	0.036434	0.0560268	0.0312813	0.0329884	0.0329084	0.0326852	0.0410496	0.0443334	0.0388717	0.0279606	0.0340189	0.0454307	0.026582	0.0299174	0.034018	0.0469942	0.0276078	0.0361005	0.0333451	0.0308566	0.032569	0.0266867	0.0320537	0.0259995	0.029961
09100 Metabolism	09108 Metabolism of cofactors and vitamins	0.106825	0.108975	0.106221	0.10772	0.108932	0.106697	0.114221	0.114316	0.121019	0.118113	0.114196	0.119175	0.0938303	0.113689	0.116654	0.102487	0.119287	0.111924	0.120437	0.114391	0.117163	0.114503	0.1099	0.115387	0.110082	0.112078	0.0999348	0.109218	0.114562	0.120995	0.105518	0.113029	0.116026	0.123609	0.10996	0.104847	0.116942	0.108269	0.108249	0.107923	0.111332	0.108272	0.115686
09100 Metabolism	09109 Metabolism of terpenoids and polyketides	0.0316341	0.0309959	0.0313389	0.0311353	0.0309116	0.0315946	0.0289211	0.0236342	0.0287537	0.0283827	0.0296006	0.0283763	0.0245664	0.0278413	0.0266417	0.0266748	0.0319448	0.0280999	0.0286324	0.0228398	0.0261936	0.0282259	0.027074	0.0275568	0.0260626	0.0260896	0.027666	0.0288239	0.0290032	0.0273152	0.0270194	0.0289474	0.0272165	0.0254101	0.0299192	0.0264877	0.0275385	0.0269079	0.0276796	0.0298425	0.0284425	0.0296748	0.0276025
09100 Metabolism	09110 Biosynthesis of other secondary metabolites	0.0376566	0.0374934	0.0377255	0.0380229	0.0389718	0.0383035	0.0405159	0.0408248	0.0357721	0.0369794	0.0385776	0.038815	0.0400283	0.0400407	0.0348942	0.034088	0.0349392	0.0363043	0.0366876	0.0410819	0.0324395	0.0348452	0.0398903	0.0355574	0.0397337	0.0407615	0.0352343	0.0368665	0.0420239	0.0434584	0.0345064	0.036669	0.0368735	0.0422865	0.0380631	0.0356584	0.0360667	0.0363636	0.0362565	0.037029	0.0383451	0.0376866	0.0314936
09100 Metabolism	09111 Xenobiotics biodegradation and metabolism	0.0606904	0.0531491	0.059496	0.063403	0.0540214	0.0588291	0.0393047	0.0268436	0.0454597	0.0409707	0.04875	0.0413371	0.0263667	0.0428038	0.0322586	0.0401891	0.0367377	0.0455392	0.0410638	0.0198162	0.0402808	0.0412833	0.0405178	0.0387924	0.0398859	0.0351382	0.0362012	0.0513853	0.0287621	0.0189493	0.0434022	0.0490856	0.0397893	0.0220539	0.0529592	0.0343986	0.0431862	0.0428744	0.0428019	0.0554111	0.0453393	0.0562225	0.0449797

## Sheet: Tab 7
Accession numbers for BioProject PRJNA1143188
Accession	Sample Name
SAMN42996790	Pro.IM039.Zd.Dg.Sk.BJU6
SAMN42996791	Pro.IM039.Zd.Dg.Sk.BJU1
SAMN42996792	Pro.IM039.Zd.Dg.Sk.DAR4
SAMN42996793	Pro.IM039.Zd.Dg.Sk.BJU4
SAMN42996794	Pro.IM039.Zd.Dg.Sk.DAR5
SAMN42996795	Pro.IM039.Zd.Dg.Sk.BJU2
SAMN42996796	Pro.IM039.Zd.Dg.Sk.DAR1
SAMN42996797	Pro.IM039.Zd.Dg.Sk.BJU7
SAMN42996798	Pro.IM039.Zd.Dg.Sk.DAR3
SAMN42996799	Pro.IM039.Zd.Dg.Sk.DAR6
SAMN42996800	Pro.IM039.Zd.Dg.Sk.BJU3
SAMN42996801	Pro.IM039.Zd.Dg.Sk.DAR2
SAMN42996802	Pro.IM039.Zd.Dg.Sk.BAS2
SAMN42996803	Pro.IM039.Zd.Dg.Sk.BAS3
SAMN42996804	Pro.IM039.Zd.Dg.Sk.BAS8
SAMN42996805	7Pro.IM039.Zd.Dg.Sk.BAS7
SAMN42996806	Pro.IM039.Zd.Dg.Sk.BAS6
SAMN42996807	Pro.IM039.Zd.Dg.Sk.BAS4
SAMN42996808	Pro.IM039.Zd.Dg.Sk.DAR8
SAMN42996809	Pro.IM039.Zd.Dg.Sk.BJU8
SAMN42996810	Pro.IM039.Zd.Dg.Sk.BAS1
SAMN42996811	Pro.IM039.Zd.Dg.Sk.BAS5
SAMN42996812	Pro.IM039.Zd.Dg.Sk.BIA4
SAMN42996813	Pro.IM039.Zd.Dg.Sk.BIA3
SAMN42996814	Pro.IM039.Zd.Dg.Sk.BIA1
SAMN42996815	Pro.IM039.Zd.Dg.Sk.BIA8
SAMN42996816	Pro.IM039.Zd.Dg.Sk.AX3
SAMN42996817	Pro.IM039.Zd.Dg.Sk.AX8
SAMN42996818	Pro.IM039.Zd.Dg.Sk.BIA5
SAMN42996819	Pro.IM039.Zd.Dg.Sk.BIA7
SAMN42996820	Pro.IM039.Zd.Dg.Sk.BJU5
SAMN42996821	Pro.IM039.Zd.Dg.Sk.AX7
SAMN42996822	Pro.IM039.Zd.Dg.Sk.AX4
SAMN42996823	Pro.IM039.Zd.Dg.Sk.AX5
SAMN42996824	Pro.IM039.Zd.Dg.Sk.BIA2
SAMN42996825	Pro.IM039.Zd.Dg.Sk.AX6
SAMN42996826	Pro.IM039.Zd.Dg.Sk.AX2
SAMN42996827	Pro.IM039.Zd.Dg.Sk.BIA6
SAMN42996828	Pro.IM039.Zd.Dg.Sk.AX1
SAMN42996829	Pro.IM073.Zd.Dg.Sk.LS1
SAMN42996830	Pro.IM073.Zd.Dg.Sk.LS2
SAMN42996831	Pro.IM073.Zd.Dg.Sk.LS3
SAMN42996832	Pro.IM073.Zd.Dg.Sk.LS4
SAMN42996833	Pro.IM073.Zd.Dg.Sk.LS5
SAMN42996834	Pro.IM073.Zd.Dg.Sk.LS6
SAMN42996835	Pro.IM073.Zd.Dg.Sk.LS7
SAMN42996836	Pro.IM073.Zd.Dg.Sk.LS8
SAMN42996837	Pro.IM073.Zd.Dg.Sk.LS9
SAMN42996838	Pro.IM073.Zd.Dg.Sk.LS10
SAMN42996839	Pro.IM073.Zd.Dg.Sk.LS11
SAMN42996840	Pro.IM073.Zd.Dg.Sk.LS12
SAMN42996841	Pro.IM073.Zd.Dg.Sk.LS13
SAMN42996842	Pro.IM073.Zd.Dg.Sk.LS14
SAMN42996843	Pro.IM073.Zd.Dg.Sk.LS15
SAMN42996844	Pro.IM073.Zd.Dg.Sk.LS16
SAMN42996845	Pro.IM073.Zd.Dg.Sk.LS17
SAMN42996846	Pro.IM073.Zd.Dg.Sk.LS18
SAMN42996847	Pro.IM073.Zd.Dg.Sk.LS19
SAMN42996848	Pro.IM073.Zd.Dg.Sk.LS20
SAMN42996849	Pro.IM073.Zd.Dg.Sk.LS21
SAMN42996850	Pro.IM073.Zd.Dg.Sk.LS22
SAMN42996851	Pro.IM073.Zd.Dg.Sk.LS23
SAMN42996852	Pro.IM073.Zd.Dg.Sk.LS24
